# Supplementary material for: Cancer-associated fibroblast-derived extracellular vesicles promote lymph node metastases in oral cavity squamous cell carcinoma by encapsulating ITGB1 and BMI1
Source: BMC Cancer. 2024 Jan 22;24:113. doi: 10.1186/s12885-024-11855-0 (PMC10804601; doi:10.1186/s12885-024-11855-0)
Supplement: Supplementary file 1 — Supplementary Material 1 [file 12885_2024_11855_MOESM1_ESM.xlsx]

## Sheet: DEGs
Gene	baseMean	log2FoldChange	lfcSE	stat	pvalue	padj
SNORD21	3479.06	-5.01749	0.472676	-10.6151	2.53583e-26	5.57883e-22
EWSR1	1825.42	-3.99656	0.389393	-10.2636	1.02841e-24	1.13125e-20
BMI1	5749.32	5.39801	0.538933	10.0161	1.29495e-23	9.49627e-20
SNORD38B	6190.67	-3.92542	0.417927	-9.39261	5.85339e-21	3.21937e-17
lnc-PMM2-5	3972.89	-3.22312	0.350365	-9.19933	3.6018e-20	1.58479e-16
lnc-FBXW5-1	910.991	-4.65673	0.514093	-9.05816	1.32675e-19	4.86476e-16
SNORD4B	2072.11	-4.71907	0.527907	-8.93921	3.91969e-19	1.2319e-15
ITGB1	365.033	3.68857	0.415728	8.87255	7.14916e-19	1.96602e-15
SNORD6	852.325	-2.65667	0.30283	-8.77281	1.74263e-18	4.25976e-15
HIST1H1B	1100.55	4.4918	0.516391	8.69844	3.36464e-18	7.40222e-15
RIOK2	1451.84	-4.57845	0.553068	-8.27828	1.24968e-16	2.49935e-13
SNORD35A	1171.02	-3.17671	0.387621	-8.1954	2.49762e-16	4.57897e-13
PXN-AS1	110.762	4.89564	0.599488	8.16638	3.1779e-16	5.37799e-13
LOC100128361	88.7153	3.8636	0.490349	7.87928	3.29267e-15	5.17419e-12
TNFRSF10D	8036.97	-2.8728	0.368353	-7.79905	6.23767e-15	9.14859e-12
TSC1	195.979	-3.726	0.486841	-7.65341	1.95721e-14	2.69116e-11
SNORA72	976.344	-3.86356	0.508432	-7.59898	2.98479e-14	3.86267e-11
SAT1	1305.54	-3.53352	0.465667	-7.58809	3.24652e-14	3.96797e-11
SNORD53	108.449	-3.16194	0.420137	-7.52598	5.23283e-14	6.05907e-11
HIST1H1D	3679.42	3.26937	0.442624	7.38632	1.50945e-13	1.6604e-10
D2HGDH	1236.5	3.36359	0.457371	7.35419	1.92089e-13	2.01236e-10
DHX57	222.324	-3.91833	0.538919	-7.27073	3.57557e-13	3.57557e-10
HIST1H3B	5568.28	2.84065	0.391758	7.25104	4.13573e-13	3.95591e-10
YRDC	47502.5	-3.21519	0.448563	-7.16776	7.62328e-13	6.98801e-10
SNORD5	1524.56	-3.2657	0.460024	-7.09898	1.2568e-12	1.10598e-09
SNORD36B	229.459	-3.81316	0.538066	-7.08679	1.37261e-12	1.16144e-09
SNORD54	1042.88	-3.46641	0.495896	-6.9902	2.74502e-12	2.23668e-09
LINC00334	56.9427	-3.79885	0.544406	-6.97798	2.99458e-12	2.35288e-09
FAM64A	541.941	3.54243	0.511335	6.92779	4.27456e-12	3.15964e-09
L2HGDH	66.951	2.52214	0.36412	6.92667	4.3086e-12	3.15964e-09
CHD6	953.485	-4.27671	0.621686	-6.87922	6.01812e-12	4.27092e-09
HIST1H4E	4413.33	3.11815	0.455388	6.84724	7.5288e-12	5.17605e-09
ZNF76	108.036	2.94722	0.43468	6.78021	1.20002e-11	8.0001e-09
LOC100996255	133.923	3.78612	0.559241	6.77011	1.28689e-11	8.32693e-09
SNORD101	215.583	-2.75661	0.407582	-6.76332	1.3486e-11	8.47693e-09
SNORA53	321.151	-4.29462	0.643375	-6.67514	2.46999e-11	1.50944e-08
NOM1	246.602	-6.41157	0.964421	-6.6481	2.96898e-11	1.76534e-08
SLC25A10	475.857	2.43391	0.366642	6.63837	3.17177e-11	1.83629e-08
RBM39	22329.2	-2.00315	0.303127	-6.60829	3.88775e-11	2.19309e-08
CDKN3	5238.85	3.61492	0.547766	6.59938	4.1288e-11	2.27084e-08
MXD3	2981.45	2.36229	0.359075	6.57881	4.74223e-11	2.54461e-08
SNORD84	1044.12	-4.59653	0.701672	-6.55082	5.72213e-11	2.97333e-08
ITGB3BP	1971.72	2.80636	0.428549	6.54851	5.81152e-11	2.97333e-08
SNORA1	1382.45	-2.84828	0.435628	-6.53834	6.22054e-11	3.11027e-08
RRN3P2	134.744	-5.31057	0.814542	-6.51971	7.04439e-11	3.44392e-08
NEIL3	160.337	3.8852	0.597209	6.50559	7.73906e-11	3.70129e-08
ST6GALNAC2	1640.96	3.37865	0.520138	6.49568	8.26601e-11	3.8692e-08
lnc-DHX38-5	469.048	3.38865	0.522142	6.48991	8.5888e-11	3.93653e-08
lnc-SRGAP3-1	1180.07	2.00417	0.310371	6.45735	1.06554e-10	4.78406e-08
SNORA45A	788.429	-3.39247	0.527454	-6.43178	1.26121e-10	5.5493e-08
SNORD1B	655.838	-4.35995	0.678945	-6.42166	1.34794e-10	5.81463e-08
PIGZ	226.93	3.60822	0.562149	6.41862	1.37517e-10	5.81803e-08
SNORD35B	1788.73	-3.88865	0.609899	-6.37589	1.81906e-10	7.55081e-08
SNORD100	1354.57	-3.41071	0.535263	-6.37203	1.86537e-10	7.59965e-08
B3GNTL1	215.407	3.23684	0.508896	6.36051	2.01084e-10	8.04335e-08
PYCRL	66.4562	2.70812	0.426029	6.35667	2.06178e-10	8.09986e-08
SPC24	262.25	3.0876	0.487813	6.32948	2.45994e-10	9.4945e-08
ZNF655	1577.39	2.94927	0.466269	6.32524	2.52842e-10	9.55099e-08
SMC4	6615.45	2.22979	0.352634	6.32324	2.5614e-10	9.55099e-08
NUF2	1595.08	3.07321	0.48683	6.31269	2.74234e-10	1.00553e-07
SNORD56B	668.369	-4.53526	0.719687	-6.30171	2.94373e-10	1.06167e-07
RSL1D1	2757.54	-2.54471	0.404146	-6.29652	3.04407e-10	1.08015e-07
GMPPB	493.453	2.53483	0.403673	6.27942	3.39846e-10	1.18676e-07
SNORD56	2702.32	-4.11011	0.657016	-6.25573	3.95672e-10	1.36012e-07
SNORD119	112.85	-3.50066	0.56317	-6.21599	5.10024e-10	1.72624e-07
HIST1H1E	5385.57	2.55993	0.413859	6.18552	6.18993e-10	2.06331e-07
SNORD72	243.189	-3.06213	0.495412	-6.18097	6.37077e-10	2.09189e-07
IQGAP3	3192.36	3.34237	0.541232	6.17548	6.59619e-10	2.13406e-07
FAM86C2P	66.3105	2.30819	0.375908	6.14031	8.23586e-10	2.62593e-07
IFT122	385.877	2.27776	0.371482	6.13155	8.70246e-10	2.73506e-07
ZNF524	1260.27	2.19357	0.35844	6.11977	9.37115e-10	2.90374e-07
SNORA36A	483.692	-2.73054	0.446485	-6.11563	9.6176e-10	2.93871e-07
SPC25	5754.82	3.29346	0.538983	6.11051	9.9312e-10	2.97483e-07
AMDHD2	976.425	2.5857	0.423239	6.10931	1.00062e-09	2.97483e-07
HIST1H4A	1423.23	2.12999	0.349465	6.095	1.09439e-09	3.2102e-07
PRMT1	8797.11	1.41834	0.233278	6.08004	1.20149e-09	3.47801e-07
DHRS7B	2508.27	1.88425	0.310532	6.06782	1.29656e-09	3.70447e-07
TMEM19	895.16	2.15201	0.355996	6.04503	1.49386e-09	4.21346e-07
PAFAH1B3	3450.36	1.76303	0.292124	6.03522	1.58748e-09	4.42083e-07
CCNL1	4319.33	-3.05473	0.50659	-6.02999	1.63966e-09	4.50906e-07
TYMSOS	151.698	2.83762	0.472236	6.00891	1.86779e-09	5.07302e-07
RBM22	6620.66	-1.66136	0.276691	-6.00438	1.92059e-09	5.15281e-07
FOSB	352.18	-3.3768	0.563228	-5.99544	2.02934e-09	5.2783e-07
SNORA8	3837.45	-2.09489	0.34946	-5.99464	2.03935e-09	5.2783e-07
SRD5A1	398.645	2.05082	0.341947	5.99748	2.00401e-09	5.2783e-07
SNORA45B	4075.47	-4.23332	0.706743	-5.9899	2.09965e-09	5.3712e-07
LOC100129280	173.945	-3.01808	0.504036	-5.98783	2.12659e-09	5.37759e-07
SNORA21	8524.15	-2.99293	0.500424	-5.98079	2.22061e-09	5.55154e-07
NT5DC1	847.221	2.7003	0.452521	5.96723	2.41319e-09	5.96519e-07
HDGFRP2	345.475	2.53699	0.425431	5.96335	2.47123e-09	6.04079e-07
RPGRIP1L	25.9825	3.80542	0.639739	5.9484	2.70781e-09	6.54635e-07
TMEM237	452.353	2.70142	0.456847	5.91318	3.35574e-09	8.02459e-07
KIFC1	1977.69	2.82043	0.477702	5.90415	3.54462e-09	8.38512e-07
ZNF837	333.945	3.027	0.51287	5.90208	3.58948e-09	8.40092e-07
RNASEH2A	8149.88	2.27753	0.386378	5.89455	3.75695e-09	8.7003e-07
SNORD70	344.19	-3.39144	0.575828	-5.88968	3.86952e-09	8.86766e-07
SNORD51	397.124	-4.99579	0.848589	-5.88717	3.92857e-09	8.91015e-07
CEP57L1	408.067	2.2765	0.388857	5.85435	4.7887e-09	1.07501e-06
CHTF18	5449.63	2.62678	0.448886	5.85179	4.86316e-09	1.0807e-06
GINS1	7171.53	1.5209	0.260787	5.83196	5.47815e-09	1.20519e-06
SNORA81	448.396	-2.59335	0.445027	-5.82739	5.63007e-09	1.22635e-06
SNORD32B	326.57	-2.41216	0.414249	-5.82297	5.78122e-09	1.24693e-06
COMTD1	5114.79	2.05448	0.353143	5.81771	5.96599e-09	1.27429e-06
FAM86FP	304.927	2.99801	0.516083	5.80917	6.27831e-09	1.3281e-06
ASF1B	3360.47	2.97832	0.513131	5.8042	6.46735e-09	1.35506e-06
HAUS7	131.263	1.71336	0.29534	5.80131	6.57982e-09	1.36562e-06
CEP55	4036.26	2.94834	0.509198	5.79016	7.03213e-09	1.43659e-06
SNORA84	882.589	-2.20211	0.380351	-5.78967	7.05237e-09	1.43659e-06
WDR34	6769.27	2.03454	0.35157	5.787	7.16526e-09	1.4462e-06
ASPM	5271.92	2.76032	0.477291	5.78332	7.32409e-09	1.46482e-06
GINS2	3664.1	1.98563	0.344434	5.76491	8.17019e-09	1.61932e-06
HIST1H2AI	1399.98	2.95916	0.513449	5.76329	8.24895e-09	1.62033e-06
ILVBL	4128.19	2.23125	0.387363	5.76009	8.40679e-09	1.63672e-06
NCAPD2	17674.8	2.47976	0.431401	5.74816	9.02218e-09	1.74112e-06
LOC101927978	91.2958	3.09099	0.538069	5.74461	9.21352e-09	1.76259e-06
SNORA4	1141.97	-2.58642	0.450513	-5.74107	9.40818e-09	1.78431e-06
C14orf93	1123.03	2.77425	0.484408	5.7271	1.02164e-08	1.92104e-06
SPATA5	53.4524	2.23442	0.39026	5.72546	1.03151e-08	1.92316e-06
PARPBP	1086.66	3.20947	0.561969	5.71112	1.12233e-08	2.07103e-06
AHI1	74.4383	2.5689	0.450005	5.7086	1.13907e-08	2.07103e-06
PDRG1	24821.2	-1.93438	0.338842	-5.7088	1.13773e-08	2.07103e-06
DBNL	1174.88	2.25197	0.394863	5.70316	1.17608e-08	2.12079e-06
SNORA46	171.564	-2.46177	0.433002	-5.68536	1.30538e-08	2.33482e-06
CENPK	691.711	3.91504	0.689305	5.67969	1.34942e-08	2.38641e-06
RNASEH2B	4100.06	2.86255	0.504191	5.6775	1.36676e-08	2.38641e-06
DERA	6503.57	2.65885	0.468295	5.67772	1.36506e-08	2.38641e-06
ARHGAP11A	195.287	2.26406	0.399459	5.66781	1.44632e-08	2.50544e-06
LINC00083	956.668	-3.58691	0.634889	-5.64967	1.60757e-08	2.76301e-06
CIT	62.7133	3.62335	0.641545	5.64785	1.62471e-08	2.77082e-06
DTYMK	20100.8	2.41938	0.429202	5.63693	1.7311e-08	2.92955e-06
SNORD127	26.3459	-3.24456	0.576055	-5.63237	1.77748e-08	2.94019e-06
RFT1	2543.11	1.99938	0.354862	5.63425	1.75827e-08	2.94019e-06
SNORA18	2031.23	-1.74759	0.310207	-5.63362	1.76461e-08	2.94019e-06
GRTP1	159.336	4.52821	0.804516	5.62848	1.818e-08	2.98477e-06
SNORD59B	99.6909	-2.02426	0.360331	-5.61779	1.93419e-08	3.15202e-06
lnc-VAPA-1	144.204	-4.35775	0.776401	-5.61275	1.99134e-08	3.22129e-06
CDC45	12091.4	3.52659	0.629337	5.60367	2.09863e-08	3.37007e-06
PER1	1364.37	-2.50208	0.446647	-5.60192	2.11994e-08	3.37961e-06
PKMYT1	14588.9	3.10207	0.554167	5.59772	2.17192e-08	3.43757e-06
SNORD32A	567.285	-2.28169	0.407762	-5.59565	2.19799e-08	3.45399e-06
XLOC_l2_005490	321.309	-3.38744	0.606247	-5.58756	2.30276e-08	3.59296e-06
GRK6	1935.7	2.78741	0.499563	5.57968	2.40956e-08	3.73312e-06
KLHDC2	2895.2	3.10002	0.556048	5.5751	2.4739e-08	3.80601e-06
lnc-USP7-1	489.665	-1.7021	0.305969	-5.56297	2.65216e-08	4.05191e-06
CDC25C	716.767	3.0005	0.539708	5.55948	2.70575e-08	4.10528e-06
E2F1	2078.32	2.50577	0.4522	5.54129	3.00247e-08	4.52427e-06
SNORA29	83.647	-3.01685	0.544828	-5.53725	3.07262e-08	4.59613e-06
CDCA3	3829.57	2.69177	0.486218	5.53615	3.09194e-08	4.59613e-06
SNORA66	482.214	-2.78852	0.504368	-5.52874	3.22539e-08	4.76232e-06
KIF14	2078.68	2.86164	0.518261	5.52162	3.35889e-08	4.92637e-06
SNORD75	145.153	-2.95639	0.535827	-5.51743	3.43996e-08	4.94635e-06
IGFLR1	1209.92	2.00289	0.362983	5.51786	3.43152e-08	4.94635e-06
APITD1	2840.88	1.48411	0.268878	5.51965	3.3967e-08	4.94635e-06
CHKB-AS1	336.836	2.30022	0.417219	5.51324	3.52296e-08	5.0328e-06
lnc-TPBG-1	41.4691	4.92716	0.894929	5.50565	3.67808e-08	5.2205e-06
NCAPG	249.219	2.72541	0.495239	5.50322	3.72915e-08	5.25906e-06
PRIM1	3303.93	3.47816	0.63368	5.48883	4.04603e-08	5.66959e-06
TM4SF19-AS1	19.5052	3.78065	0.689632	5.48213	4.2024e-08	5.81464e-06
ASB7	826.136	-1.96182	0.35784	-5.48239	4.19621e-08	5.81464e-06
TRIB1	25825.5	-2.56317	0.467663	-5.48082	4.23367e-08	5.82129e-06
lnc-AF165138.7.1-2	15.2975	-3.72322	0.679812	-5.47684	4.32981e-08	5.88432e-06
IKBIP	1594.07	2.52628	0.461277	5.47671	4.333e-08	5.88432e-06
XLOC_l2_008163	367.748	-4.17046	0.764817	-5.45288	4.95603e-08	6.63551e-06
PBK	4360.48	2.93272	0.537902	5.45214	4.97663e-08	6.63551e-06
SNORD43	1895.11	-2.19361	0.402257	-5.45324	4.94591e-08	6.63551e-06
FAM3A	560.345	1.81639	0.33329	5.44987	5.04058e-08	6.68029e-06
EML3	298.539	2.27695	0.418187	5.44482	5.18587e-08	6.83169e-06
PDE6D	1082.85	2.80179	0.515694	5.43304	5.54009e-08	7.25488e-06
RMI2	3961.94	2.8264	0.521106	5.42384	5.83309e-08	7.59337e-06
MND1	1662.29	2.99689	0.553139	5.41797	6.02779e-08	7.80067e-06
LRRC45	449.144	1.48448	0.274118	5.41547	6.11267e-08	7.86425e-06
ZNF207	978.321	-1.65266	0.305585	-5.4082	6.36601e-08	8.14257e-06
DNAJC19	436.445	2.98358	0.551971	5.40533	6.46909e-08	8.22659e-06
SNORA41	552.935	-3.74016	0.695125	-5.38056	7.42551e-08	9.29022e-06
LACE1	293.381	2.78246	0.517125	5.38062	7.42277e-08	9.29022e-06
PRR11	1318.79	2.37686	0.441763	5.3804	7.43217e-08	9.29022e-06
SRD5A2	28.8225	-4.41108	0.820338	-5.37715	7.56731e-08	9.4057e-06
SGOL2	797.775	3.02372	0.562993	5.37079	7.83907e-08	9.68874e-06
FAHD2A	2868.87	1.89822	0.353893	5.36384	8.14718e-08	1.00133e-05
SNORD42A	72.2717	-3.17561	0.592238	-5.36205	8.22842e-08	1.00546e-05
SLC36A4	479.246	1.91025	0.356318	5.36109	8.27218e-08	1.00546e-05
GPR137C	20.4133	2.79198	0.521276	5.35604	8.50635e-08	1.02824e-05
SLC25A21	29.8073	2.50047	0.466964	5.35475	8.56756e-08	1.02998e-05
SCLT1	384.81	3.04593	0.569572	5.34775	8.90522e-08	1.06475e-05
TTLL1	169.252	3.41268	0.639023	5.34046	9.27101e-08	1.1025e-05
SNORA68	1890.98	-3.96491	0.742919	-5.33693	9.45338e-08	1.11814e-05
IFT80	372.519	2.96283	0.556527	5.32378	1.01633e-07	1.19569e-05
C17orf70	910.128	2.86918	0.539056	5.32261	1.0229e-07	1.19701e-05
GGCT	15942.9	1.9229	0.361694	5.31638	1.05851e-07	1.23213e-05
PI4K2B	1108.46	3.51522	0.662405	5.30676	1.11591e-07	1.29211e-05
TBC1D16	376.211	2.05878	0.388172	5.30379	1.13421e-07	1.30642e-05
MMAB	118.389	3.41438	0.64389	5.30273	1.14083e-07	1.3072e-05
MPHOSPH10	10806.8	-1.60945	0.303724	-5.29907	1.16396e-07	1.3268e-05
TTC13	308.983	1.92801	0.364078	5.29559	1.18634e-07	1.34534e-05
IFT81	122.987	3.47866	0.65858	5.28206	1.27737e-07	1.44113e-05
lnc-NUFIP2-1	27.7753	3.84756	0.729473	5.27444	1.33166e-07	1.49472e-05
PRC1	9969.1	2.42743	0.460372	5.27277	1.34383e-07	1.50072e-05
ZBTB24	2379.36	-4.06716	0.773186	-5.26027	1.43848e-07	1.58565e-05
RSRC2	20036	-2.46312	0.468284	-5.25988	1.44148e-07	1.58565e-05
SNORD69	357.03	-2.45742	0.467202	-5.25988	1.4415e-07	1.58565e-05
CASC5	805.671	2.92049	0.555493	5.25748	1.46045e-07	1.5985e-05
THYN1	1736.15	2.29841	0.437448	5.25413	1.48729e-07	1.61982e-05
RFXANK	6777.47	2.32152	0.442173	5.25026	1.51885e-07	1.64604e-05
RWDD2B	936.675	2.03671	0.389092	5.23451	1.65422e-07	1.78396e-05
PCM1	110.336	3.54976	0.678823	5.22928	1.70167e-07	1.80795e-05
HMBS	9145.61	2.79804	0.535156	5.22845	1.70933e-07	1.80795e-05
EVI5L	1409.78	2.63219	0.503363	5.22921	1.70234e-07	1.80795e-05
RBM41	1034.01	1.87767	0.359061	5.22939	1.70074e-07	1.80795e-05
ZNF263	382.602	-2.16343	0.414479	-5.21964	1.79276e-07	1.88711e-05
C16orf58	1063.9	1.5613	0.29942	5.21441	1.84403e-07	1.93184e-05
PKP4	177.389	2.90548	0.558595	5.20141	1.97777e-07	2.06213e-05
PIH1D2	173.736	2.19368	0.422541	5.19164	2.08451e-07	2.16317e-05
ARL3	152.194	2.38613	0.460136	5.1857	2.15201e-07	2.22273e-05
KIF24	547.277	3.02013	0.583056	5.17982	2.22095e-07	2.2726e-05
CDK5	2036.37	1.59649	0.308164	5.18067	2.2109e-07	2.2726e-05
HRSP12	2662.75	1.76046	0.340178	5.17512	2.27759e-07	2.3136e-05
SNORA25	888.751	-1.72075	0.332527	-5.17476	2.28205e-07	2.3136e-05
LINC00704	371.447	3.48945	0.675253	5.16762	2.37096e-07	2.39271e-05
MNX1-AS1	599.925	3.41497	0.661308	5.16397	2.41763e-07	2.42433e-05
DESI1	1780.46	2.30477	0.446361	5.16346	2.42433e-07	2.42433e-05
PIGU	679.38	2.24881	0.436152	5.15603	2.52241e-07	2.49969e-05
lnc-RP11-582J16.5.1-3	367.828	-1.82919	0.354763	-5.15608	2.52172e-07	2.49969e-05
POC1A	3038.76	3.06069	0.593755	5.15481	2.53892e-07	2.50477e-05
TPGS1	127.509	1.97441	0.383278	5.15139	2.5856e-07	2.53942e-05
IRAK1BP1	172.289	3.24142	0.629404	5.14997	2.60522e-07	2.54733e-05
lnc-GPR183-2	120.652	2.79118	0.542262	5.14729	2.64271e-07	2.57255e-05
lnc-HLA-DMA-1	859.748	-2.34659	0.456398	-5.14155	2.72488e-07	2.64085e-05
DEPDC4	37.9624	2.62646	0.512386	5.12594	2.96058e-07	2.8567e-05
RPH3AL	88.9085	3.07217	0.599832	5.12171	3.02778e-07	2.90878e-05
FLYWCH2	126.988	2.46945	0.482372	5.11938	3.06542e-07	2.93214e-05
BRCA2	143.283	2.98097	0.582395	5.11847	3.08019e-07	2.93351e-05
FAM208A	145.113	3.43985	0.672626	5.11405	3.15318e-07	2.97725e-05
HIST1H1A	584.405	2.4659	0.482127	5.11463	3.14352e-07	2.97725e-05
lnc-CBLL1-1	31.4662	-2.67525	0.524124	-5.10422	3.32155e-07	3.12283e-05
SH3BGR	96.47	2.47968	0.486256	5.09954	3.40478e-07	3.18745e-05
NCAPG2	885.043	2.92342	0.573429	5.09813	3.43024e-07	3.19768e-05
KIF4A	374.784	2.30603	0.452822	5.09258	3.53224e-07	3.27888e-05
DHFRL1	86.7078	2.45099	0.48145	5.09086	3.56449e-07	3.29491e-05
KBTBD3	44.6559	2.59426	0.510082	5.08596	3.65762e-07	3.36685e-05
OIP5	2761.25	3.22579	0.634492	5.08405	3.6947e-07	3.38681e-05
MCM3AP-AS1	91.0875	2.3224	0.456987	5.08197	3.73534e-07	3.40986e-05
AGFG2	481.395	3.36713	0.663045	5.07828	3.80862e-07	3.46238e-05
lnc-NDFIP2-1	55.9843	-3.96508	0.781053	-5.07659	3.84274e-07	3.46408e-05
INPP4A	118.002	2.62443	0.517041	5.07587	3.85729e-07	3.46408e-05
SNORD94	129.798	-2.5327	0.498971	-5.07585	3.85773e-07	3.46408e-05
SLC25A11	2570.41	1.64953	0.325162	5.07293	3.91736e-07	3.50333e-05
GABPB1	4134.87	-2.18064	0.430265	-5.06813	4.01752e-07	3.57836e-05
PNKP	1499.51	2.18571	0.432277	5.05626	4.27555e-07	3.79283e-05
C1orf112	2739.51	2.97714	0.589044	5.05419	4.32213e-07	3.81875e-05
KBTBD8	318.798	-2.9847	0.590697	-5.05285	4.35266e-07	3.82829e-05
SIGMAR1	13344.7	1.74602	0.345596	5.05219	4.36773e-07	3.82829e-05
MVD	675.652	2.47622	0.490717	5.04612	4.50874e-07	3.9362e-05
DDB2	7047.69	3.1215	0.619112	5.0419	4.60926e-07	4.00806e-05
NTHL1	1358.64	2.59681	0.515395	5.03848	4.69247e-07	4.06435e-05
CCDC24	151.029	2.67294	0.530835	5.03536	4.76946e-07	4.11483e-05
ADCY3	5982.38	2.0131	0.400196	5.03027	4.89786e-07	4.19272e-05
ALDH16A1	1059.89	1.74845	0.34755	5.03077	4.88503e-07	4.19272e-05
SNORA19	35.2773	-2.98497	0.593653	-5.02814	4.95262e-07	4.22316e-05
SRRM1	10672.9	-1.50584	0.299577	-5.02654	4.99418e-07	4.24216e-05
AKAP8	6813.21	-1.54918	0.308397	-5.02334	5.07801e-07	4.29678e-05
lnc-PSMA2-1	127.421	2.82367	0.563147	5.0141	5.32833e-07	4.49132e-05
TCTEX1D2	2138.58	1.59927	0.319139	5.01121	5.40888e-07	4.5418e-05
SNORD25	432.756	-2.14749	0.428762	-5.00858	5.48329e-07	4.58679e-05
GINS4	2295.93	2.88016	0.57531	5.00628	5.54917e-07	4.60752e-05
BCAS3	122.911	2.37768	0.474941	5.00625	5.54996e-07	4.60752e-05
SNORA70	8655.49	-2.62746	0.525657	-4.99843	5.7799e-07	4.78037e-05
LOC100506538	18.0661	3.84087	0.768624	4.99707	5.82081e-07	4.79617e-05
PAICS	8979.81	1.87764	0.376214	4.99087	6.01089e-07	4.93432e-05
NUTM2G	624.427	-3.41225	0.683996	-4.9887	6.07864e-07	4.97138e-05
ERI3	1078.59	1.55853	0.31248	4.98761	6.11309e-07	4.98104e-05
SYNRG	166.773	-2.47188	0.495816	-4.98549	6.18057e-07	5.01744e-05
SNORA32	2144.84	-1.96403	0.394024	-4.98453	6.21136e-07	5.02389e-05
PRKAR1B	732.249	1.92543	0.386406	4.98293	6.26284e-07	5.02856e-05
RRM1	15548.2	1.82278	0.365777	4.9833	6.25079e-07	5.02856e-05
CNST	383.111	-2.67781	0.537487	-4.98209	6.28997e-07	5.03198e-05
VAC14	188.289	2.69581	0.541422	4.97912	6.38746e-07	5.09146e-05
KIAA1407	82.7218	3.54699	0.712639	4.97726	6.449e-07	5.12195e-05
CDCA7L	139.98	2.00765	0.403438	4.97636	6.47915e-07	5.12739e-05
AAR2	8590.88	-1.34634	0.270662	-4.97424	6.55026e-07	5.16508e-05
lnc-KIAA1598-1	45.3867	3.09807	0.624214	4.96315	6.93572e-07	5.4495e-05
lnc-C15orf41-5	54.0905	2.24219	0.452304	4.95726	7.14931e-07	5.59732e-05
SAPCD2	1376.33	3.12379	0.630688	4.95299	7.30835e-07	5.70155e-05
MELK	3797.41	2.78153	0.562208	4.94751	7.51703e-07	5.84363e-05
SH3GLB2	466.718	2.1749	0.439715	4.94616	7.56918e-07	5.86345e-05
ATP11B	393.113	2.64915	0.53607	4.9418	7.74057e-07	5.95989e-05
CMC2	10270.6	1.66869	0.337681	4.94161	7.74786e-07	5.95989e-05
SNX7	5547.09	2.17327	0.440191	4.93712	7.92856e-07	6.07765e-05
SNCAIP	139.557	3.30704	0.670168	4.93464	8.02994e-07	6.13398e-05
LOC101927021	18.7406	2.75047	0.557829	4.93066	8.19516e-07	6.23853e-05
SNORD77	239.905	-3.13857	0.63671	-4.92936	8.25013e-07	6.25872e-05
SBK1	31.6528	3.72854	0.757139	4.92451	8.45741e-07	6.39391e-05
FDPSP2	3027.53	1.86057	0.378395	4.91701	8.78767e-07	6.62085e-05
CARD8	51.7162	2.47419	0.503638	4.91264	8.98584e-07	6.74705e-05
TMEM223	7299.7	1.79207	0.364954	4.91041	9.0888e-07	6.80114e-05
PSKH1	1474.77	3.37829	0.688316	4.90805	9.19851e-07	6.83673e-05
BAD	6811.05	1.36894	0.278892	4.90849	9.17808e-07	6.83673e-05
DZIP3	65.5755	3.13163	0.638244	4.90663	9.26533e-07	6.84713e-05
SNORA70D	2036.57	-2.67928	0.546076	-4.90643	9.27475e-07	6.84713e-05
UACA	64.6538	3.76213	0.767613	4.90108	9.53133e-07	6.96642e-05
TMTC4	151.982	3.24872	0.662794	4.90155	9.50821e-07	6.96642e-05
NMRAL1	3007.27	2.31424	0.472161	4.90137	9.51694e-07	6.96642e-05
PUSL1	5330.88	1.88589	0.385268	4.89502	9.82933e-07	7.16044e-05
SNX17	9194.59	1.73737	0.355213	4.89107	1.00288e-06	7.28166e-05
PELI3	860.305	3.1101	0.636285	4.8879	1.01916e-06	7.37548e-05
CCDC18	25.134	2.80157	0.573466	4.88534	1.03252e-06	7.4477e-05
VMAC	158.892	2.27575	0.465995	4.88364	1.04145e-06	7.48757e-05
XLOC_l2_002767	3569.3	2.11081	0.432306	4.88268	1.04652e-06	7.49948e-05
EHBP1L1	1185.09	1.77445	0.363871	4.8766	1.07929e-06	7.70925e-05
NUSAP1	5152.1	2.1032	0.431674	4.8722	1.10364e-06	7.84299e-05
RABL6	188.008	1.74763	0.358714	4.87193	1.10515e-06	7.84299e-05
FADS1	4841.9	2.56748	0.527147	4.87052	1.11307e-06	7.87379e-05
SNORA10	7582.39	-2.18659	0.451176	-4.84641	1.25715e-06	8.86451e-05
SKA3	1178	2.18066	0.450352	4.84213	1.28457e-06	9.02895e-05
SNORD83B	3121.79	-2.15868	0.446059	-4.83945	1.302e-06	9.12226e-05
PEX3	402.554	2.65292	0.548261	4.83879	1.30631e-06	9.12342e-05
NRSN2-AS1	56.1641	2.68713	0.555685	4.83571	1.32669e-06	9.23646e-05
SLC30A9	243.806	2.84064	0.587798	4.83267	1.34712e-06	9.3491e-05
lnc-SCRG1-1	107.186	4.197	0.868578	4.83204	1.35142e-06	9.34942e-05
TBL3	250.78	2.24925	0.465849	4.82829	1.37712e-06	9.49738e-05
LOC100130691	46.7623	3.1423	0.651181	4.82554	1.39627e-06	9.59934e-05
DLGAP5	3237.09	2.78043	0.576513	4.82283	1.41536e-06	9.70032e-05
LINC01116	185.642	2.18254	0.452683	4.82134	1.42597e-06	9.72687e-05
HEBP1	5322.44	1.71638	0.356017	4.82105	1.42808e-06	9.72687e-05
PRKRA	1735.38	2.80985	0.583261	4.81748	1.45385e-06	9.84146e-05
C15orf40	1652.36	1.98069	0.41114	4.81756	1.45322e-06	9.84146e-05
DIAPH3	1122.45	1.99434	0.414828	4.80762	1.5274e-06	0.000103076
lnc-MAOA-1	246.371	-2.8886	0.601227	-4.80451	1.55134e-06	0.000103737
CKLF	332.028	2.48747	0.517695	4.8049	1.54829e-06	0.000103737
CMC1	3517.21	1.91647	0.398884	4.80458	1.55077e-06	0.000103737
RMDN1	1749.9	1.95643	0.407295	4.80348	1.55933e-06	0.000103955
DICER1-AS1	121.756	3.20054	0.666503	4.802	1.57091e-06	0.000104107
DYM	2092.27	2.47219	0.514827	4.80198	1.57107e-06	0.000104107
CHST12	2101.35	2.03957	0.42498	4.79921	1.59295e-06	0.000104931
FAM86B1	43.6933	2.0382	0.424697	4.7992	1.59305e-06	0.000104931
MAVS	5497.73	2.51533	0.524671	4.79411	1.63402e-06	0.000107196
NUTM2A-AS1	848.459	2.37616	0.495683	4.79372	1.63718e-06	0.000107196
PIGX	633.916	2.99089	0.62479	4.78704	1.69263e-06	0.000110498
OVGP1	425.773	-3.16111	0.660624	-4.78504	1.70955e-06	0.000111273
CCDC90B	5278.45	2.461	0.514502	4.78327	1.72463e-06	0.000111923
CEP295	1361.83	2.07441	0.434189	4.77767	1.77335e-06	0.000114746
SNORD11B	170.723	-3.19775	0.669475	-4.7765	1.78372e-06	0.000115078
PDK2	884.713	3.09405	0.647934	4.77525	1.79484e-06	0.000115458
SLC43A2	489.273	2.42063	0.506974	4.77465	1.80019e-06	0.000115464
CYP2D6	55.0391	2.01687	0.422561	4.77297	1.81532e-06	0.000116096
LOC100294145	489.749	2.10397	0.440979	4.77113	1.83192e-06	0.000116818
CYB5B	234.006	2.75377	0.577332	4.76982	1.84394e-06	0.000117245
MXD4	181.929	2.05625	0.431153	4.76918	1.84978e-06	0.000117277
PPP2R3B	765.415	3.28917	0.690366	4.76438	1.89433e-06	0.000118233
GALNT18	1657.91	3.2422	0.680435	4.7649	1.8895e-06	0.000118233
SNORA70E	6042.45	-2.56239	0.537771	-4.76484	1.89002e-06	0.000118233
KLHL11	720.269	-2.44305	0.512806	-4.76409	1.89711e-06	0.000118233
CPSF3	2127.56	2.16939	0.455282	4.76494	1.88911e-06	0.000118233
XLOC_l2_008009	294.126	1.99321	0.418191	4.76627	1.87669e-06	0.000118233
BDH2	13.3054	2.73394	0.574799	4.75634	1.97134e-06	0.000122513
MYH10	704.055	2.37729	0.500283	4.7519	2.01514e-06	0.000124882
PRKACA	673.52	1.27196	0.267918	4.74755	2.05899e-06	0.000127241
SNORA70G	3088.84	-2.5614	0.540074	-4.74269	2.10903e-06	0.000129605
PPP2CA	13804.9	-1.39212	0.293526	-4.74274	2.10851e-06	0.000129605
RNU6ATAC	1118.21	-1.85823	0.392618	-4.73292	2.21315e-06	0.000135625
CCDC12	19486.7	-1.85659	0.392527	-4.72983	2.24705e-06	0.000137319
lnc-KIAA1755-5	11.7532	-3.01674	0.638	-4.72844	2.26251e-06	0.000137881
C11orf49	117.167	2.41301	0.510456	4.72717	2.27668e-06	0.00013798
SIVA1	30413.7	1.61709	0.342056	4.72756	2.27232e-06	0.00013798
SPRY2	1445.91	-1.61322	0.34163	-4.72212	2.33404e-06	0.000141068
FBXL4	968.694	2.77284	0.587968	4.71598	2.40556e-06	0.000144596
RTEL1	1107.2	2.43122	0.515471	4.7165	2.39933e-06	0.000144596
CCDC171	19.4399	3.46973	0.735834	4.71537	2.41274e-06	0.000144633
PCBD2	804.337	1.26044	0.267429	4.71316	2.43907e-06	0.000145814
XLOC_l2_012010	23.8734	2.82973	0.600779	4.71011	2.47588e-06	0.000147614
FAM19A3	13.185	2.72381	0.578429	4.70898	2.48956e-06	0.000147629
FBXW9	316.181	2.50865	0.532724	4.7091	2.4881e-06	0.000147629
XIRP2	14.3414	-2.88939	0.614304	-4.70352	2.55718e-06	0.000151231
DDX39B	1141.24	1.35014	0.287103	4.70263	2.56833e-06	0.000151483
C12orf56	145.374	2.37825	0.505984	4.70024	2.59855e-06	0.000152856
SNORA70F	1296.96	-2.46403	0.524498	-4.69788	2.62875e-06	0.000154075
WDR13	1631.07	2.23028	0.474777	4.69753	2.63328e-06	0.000154075
IQCG	69.3559	2.47413	0.527854	4.68715	2.77039e-06	0.000161667
BBIP1	1253.2	2.2942	0.489635	4.68553	2.79234e-06	0.000162517
XLOC_l2_014331	137.009	1.6693	0.356633	4.68074	2.85847e-06	0.000165927
SDE2	2036.85	-2.4879	0.531672	-4.67938	2.87743e-06	0.000166588
NECAB3	448.069	2.47375	0.529228	4.67426	2.95013e-06	0.000170341
CKAP2L	1611.3	2.3012	0.492369	4.67373	2.95774e-06	0.000170341
SNORD85	41.3743	-2.25359	0.482365	-4.67197	2.98324e-06	0.000171361
NCAPD3	3682.14	2.27488	0.487376	4.66761	3.04719e-06	0.000173691
RRP7A	418.335	2.15307	0.461249	4.6679	3.04293e-06	0.000173691
RCCD1	1866.57	2.08818	0.447378	4.66759	3.04748e-06	0.000173691
JMJD7	401.75	2.72363	0.583834	4.66507	3.08515e-06	0.000174931
BUB1B	2095.25	2.29307	0.491498	4.66547	3.07909e-06	0.000174931
HOGA1	20.3608	3.4409	0.738686	4.65813	3.19094e-06	0.000179544
NUDT6	269.078	2.96437	0.636258	4.65907	3.17638e-06	0.000179544
CDK19	1997.4	2.27184	0.487715	4.65813	3.19098e-06	0.000179544
SNORD95	962.47	-1.65706	0.355822	-4.657	3.20843e-06	0.000180065
SNORA70C	3913.87	-2.49256	0.535474	-4.65487	3.24182e-06	0.000181476
CEP57	1238.24	1.81765	0.390798	4.65111	3.30155e-06	0.00018435
HDAC4	213.83	2.55187	0.548853	4.64945	3.32815e-06	0.000185019
CENPE	1912.87	2.46164	0.529463	4.64932	3.33034e-06	0.000185019
OSBPL5	965.117	3.33445	0.717375	4.64812	3.34974e-06	0.000185161
ACOT11	1680.22	1.92008	0.413084	4.64815	3.3493e-06	0.000185161
lnc-SNPH-1	79.5959	2.01903	0.434618	4.64552	3.3922e-06	0.000187039
RANGRF	3106.9	1.57004	0.338068	4.64417	3.41444e-06	0.000187794
SPERT	67.5014	3.76512	0.810923	4.64301	3.43375e-06	0.000187917
C11orf73	10459	2.01984	0.435007	4.64324	3.42986e-06	0.000187917
EHMT1-IT1	34.8431	-2.79749	0.602814	-4.64072	3.47194e-06	0.000189535
RDM1	105.858	2.66073	0.573658	4.63818	3.51498e-06	0.000190656
MRPS6	14591.3	1.91206	0.412189	4.63879	3.50458e-06	0.000190656
RCL1	10043.6	-1.31283	0.283062	-4.63797	3.51848e-06	0.000190656
MPC1	385.235	2.38711	0.515023	4.63496	3.56999e-06	0.000192973
TMEM60	1772.93	2.29858	0.496043	4.63383	3.58959e-06	0.000193556
SENP6	83.6002	2.30544	0.49776	4.63163	3.62789e-06	0.000195143
H2AFY2	272.189	3.22367	0.696779	4.62653	3.71852e-06	0.00019953
PPTC7	400.091	-1.97255	0.426575	-4.62414	3.76147e-06	0.000201344
USP36	5266.14	-1.62061	0.350589	-4.62254	3.79078e-06	0.00020242
ZNF721	2931.3	-2.05324	0.444521	-4.61898	3.85627e-06	0.000205419
SNORD59A	55.3849	-2.2901	0.496089	-4.61631	3.90627e-06	0.000207579
LOC101927512	44.0234	4.35855	0.944999	4.61223	3.98379e-06	0.000211189
SNORA70B	3702.68	-2.47986	0.53782	-4.61094	4.00852e-06	0.000211481
SNORD38A	2217.27	-2.32265	0.503676	-4.6114	3.99967e-06	0.000211481
SFXN2	175.532	3.02999	0.657325	4.60957	4.03507e-06	0.000212372
PKI55	269.041	2.552	0.554301	4.60399	4.14481e-06	0.000217611
UBE2T	15894.9	1.795	0.389921	4.6035	4.15439e-06	0.000217611
LTC4S	89.4789	2.09086	0.45437	4.60168	4.19095e-06	0.000219005
GLA	8634.62	1.61849	0.351801	4.60059	4.2129e-06	0.00021963
GBAS	2418.24	3.29113	0.715514	4.59967	4.2317e-06	0.000220089
RFC3	1661.57	2.20493	0.479905	4.59451	4.33768e-06	0.000225068
TRIOBP	89.7328	2.80859	0.611452	4.59331	4.36262e-06	0.00022583
ATG10	25.5439	2.54451	0.554897	4.58555	4.52785e-06	0.000233833
STX10	750.665	1.58388	0.345649	4.58233	4.59817e-06	0.000236908
LOC104968399	23.7651	2.72151	0.594053	4.58126	4.62188e-06	0.000237573
RAD51	3511.94	2.38881	0.521716	4.57876	4.67747e-06	0.000238757
MRE11A	687.739	2.32617	0.508016	4.57892	4.67372e-06	0.000238757
SNORD36C	2059.39	-2.32616	0.507931	-4.57968	4.65679e-06	0.000238757
SNORD58A	418.791	-1.75368	0.383057	-4.57811	4.69196e-06	0.000238942
CHMP6	538.833	2.81286	0.614668	4.57623	4.73421e-06	0.000239983
lnc-UCK1-1	135.216	-2.77078	0.605464	-4.57629	4.73292e-06	0.000239983
MNS1	383.038	2.87057	0.627771	4.57264	4.81613e-06	0.000243016
GPS1	3580.87	1.25922	0.275355	4.57307	4.80639e-06	0.000243016
CENPP	713.233	2.78487	0.609419	4.56972	4.88377e-06	0.000245865
POLE2	853.643	3.00046	0.658049	4.55963	5.12441e-06	0.00025622
ANKH	66.6562	2.19855	0.482129	4.56008	5.11344e-06	0.00025622
LOC1720	28.604	2.05945	0.451598	4.56037	5.10645e-06	0.00025622
NDC80	9904.16	2.76177	0.60583	4.55865	5.14829e-06	0.00025625
LINC00634	44.4642	1.82983	0.401366	4.559	5.13973e-06	0.00025625
HELLS	1154.4	2.54779	0.558971	4.558	5.16442e-06	0.000256472
TOX2	2410.39	2.62836	0.576787	4.55689	5.19166e-06	0.000257245
LPHN1	243.226	1.9597	0.430193	4.5554	5.22851e-06	0.000257983
PTTG3P	1281.25	1.63114	0.358106	4.55491	5.24091e-06	0.000257983
CLK3	9256.07	-1.37495	0.301864	-4.55487	5.24175e-06	0.000257983
GPSM2	1475.02	2.12659	0.467693	4.54698	5.44207e-06	0.000267245
MGME1	8258.43	1.78063	0.391656	4.54641	5.45687e-06	0.000267374
SLC25A40	138.886	2.75045	0.605474	4.54264	5.55529e-06	0.000271592
AKAP17A	15.053	-2.89196	0.637554	-4.53602	5.73269e-06	0.000279025
MIB1	428.99	2.82153	0.621975	4.5364	5.72217e-06	0.000279025
FANCI	3559.58	2.47849	0.546812	4.53261	5.82586e-06	0.000282934
FBXO22	46.6664	2.6812	0.592205	4.52749	5.96884e-06	0.000289239
SNIP1	835.788	-2.14609	0.474098	-4.52668	5.99167e-06	0.000289707
ARID4B	34.493	-2.22082	0.490778	-4.52511	6.0364e-06	0.000290738
GRWD1	10295.7	-1.57979	0.349125	-4.525	6.03942e-06	0.000290738
CBX3P2	26.6015	3.31973	0.734387	4.5204	6.17224e-06	0.000295837
ZNF35	1000.77	-2.06384	0.456551	-4.5205	6.16939e-06	0.000295837
LOC100288637	63.8633	2.42608	0.536967	4.51811	6.23946e-06	0.000298409
BOK	1666.25	2.72384	0.602989	4.51722	6.26566e-06	0.000299012
RRM2	2209.35	3.08664	0.683535	4.5157	6.31076e-06	0.000300512
CEP162	58.9892	2.55173	0.565194	4.51478	6.33813e-06	0.000301164
FAT2	336.047	2.50973	0.556357	4.511	6.45227e-06	0.000305926
EXOC7	3453.41	2.37937	0.527588	4.5099	6.48574e-06	0.000306605
SAC3D1	7370.25	1.53286	0.33991	4.50962	6.49445e-06	0.000306605
KIAA0586	1364.98	3.08075	0.683339	4.50837	6.53266e-06	0.000307091
TAB1	219.735	2.56817	0.569643	4.50838	6.53235e-06	0.000307091
ATP9B	240.71	1.48946	0.330457	4.50728	6.56644e-06	0.000308021
DOHH	2491.85	-2.19559	0.487546	-4.50336	6.68879e-06	0.000313092
TUBB3	10077.4	1.98141	0.440062	4.50257	6.7137e-06	0.000313591
RPL32	4547.48	-2.74691	0.610185	-4.50176	6.73927e-06	0.000314118
UTP3	31204.2	-2.31123	0.513709	-4.49911	6.82376e-06	0.000317384
TMEM187	683.194	2.88226	0.640717	4.49849	6.84377e-06	0.000317551
ARHGEF39	239.391	2.64159	0.587266	4.4981	6.85622e-06	0.000317551
LRRC34	342.172	4.20942	0.936587	4.49442	6.97592e-06	0.000322291
VANGL1	3826	2.25524	0.501828	4.49406	6.98786e-06	0.000322291
BUB1	3053.97	2.54735	0.567005	4.49264	7.0346e-06	0.000323768
ARMC9	1196.35	2.93119	0.652691	4.49093	7.09131e-06	0.000325697
EAF1	1728.53	-1.74258	0.388173	-4.48918	7.1499e-06	0.000327704
WNT10A	2497.56	2.66059	0.593274	4.48459	7.30548e-06	0.000334138
RAP2C-AS1	39.8887	2.93182	0.653911	4.48352	7.34231e-06	0.000335126
CBX7	565.004	3.33751	0.744566	4.48249	7.37776e-06	0.000336047
MPP7	26.187	3.07914	0.688066	4.47506	7.63904e-06	0.000347229
SKA2	825.579	1.76035	0.393607	4.47235	7.7365e-06	0.000350934
DPH6	20.1174	2.62888	0.588068	4.47037	7.80847e-06	0.00035347
lnc-PDZD7-3	10.8457	3.03807	0.679855	4.4687	7.86974e-06	0.000355512
TRPC1	304.134	2.29581	0.5142	4.46481	8.01402e-06	0.000361288
ATP5S	1443.89	2.44589	0.547879	4.46429	8.03358e-06	0.000361429
TIMMDC1	18283.7	1.52051	0.340654	4.46351	8.06282e-06	0.000362004
AKTIP	269.65	2.91315	0.653308	4.45907	8.23159e-06	0.000368829
NAA10	3411.88	1.76807	0.396921	4.45446	8.41059e-06	0.000376083
FAM134A	320.106	2.10939	0.473672	4.45327	8.45722e-06	0.000377401
G3BP1	158.617	1.73844	0.390937	4.44686	8.71349e-06	0.00038805
MPI	1439.86	2.61097	0.58736	4.44525	8.77877e-06	0.000390168
CBX2	980.402	2.72728	0.613751	4.44363	8.84527e-06	0.000390755
NUP62CL	417.099	2.18822	0.492438	4.44365	8.8446e-06	0.000390755
KIAA1257	24.2195	2.18417	0.491463	4.44422	8.82099e-06	0.000390755
PRPS1	20.2059	-3.90024	0.87805	-4.44194	8.91531e-06	0.000392274
HIST4H4	53.0296	2.35839	0.530898	4.44226	8.90179e-06	0.000392274
FHOD3	1182.26	3.15448	0.710264	4.44128	8.94249e-06	0.000392684
BTBD9	688.184	2.78528	0.628909	4.42875	9.47825e-06	0.000415381
RNF166	65.0003	1.68097	0.379815	4.42575	9.61071e-06	0.000420349
NCKAP5	43.795	2.88527	0.653053	4.41813	9.95578e-06	0.000434577
NCAPH2	12428.8	1.72167	0.389783	4.417	1.00079e-05	0.000435989
SNORA13	390.697	-2.01151	0.455592	-4.41515	1.00941e-05	0.00043801
ALG1L	1462.86	1.53564	0.347785	4.41548	1.00786e-05	0.00043801
TXNRD3	396.149	2.15528	0.48835	4.41339	1.01764e-05	0.000440709
SORBS2	26.8178	4.23673	0.960243	4.41215	1.02351e-05	0.000441587
CPOX	2254.91	2.23339	0.506195	4.41211	1.02368e-05	0.000441587
CAPN5	418.063	2.20449	0.500246	4.40682	1.049e-05	0.00044899
SCMH1	146.096	2.06789	0.469221	4.40706	1.04782e-05	0.00044899
COQ2	326.21	1.95141	0.442738	4.4076	1.0452e-05	0.00044899
COG4	285.192	1.78805	0.405711	4.4072	1.04716e-05	0.00044899
FAM86JP	40.5535	2.15896	0.490034	4.40573	1.05428e-05	0.000450372
NUPL1	1593.91	-2.29552	0.521453	-4.40216	1.07176e-05	0.000456069
SNRPB2	8710.7	-1.38004	0.313481	-4.40232	1.071e-05	0.000456069
KRBA1	3204.13	2.52009	0.572894	4.39888	1.08809e-05	0.00046146
PRPF18	6184.58	-1.88386	0.428311	-4.39836	1.09072e-05	0.00046146
TFAM	1038.27	-1.72257	0.391626	-4.39852	1.08993e-05	0.00046146
SNORA69	61.1329	-1.96623	0.447193	-4.39683	1.09841e-05	0.000463821
lnc-EFR3B-3	60.8631	3.00126	0.682801	4.39551	1.10514e-05	0.00046577
SNORD103A	35.4397	-1.74051	0.396074	-4.3944	1.1108e-05	0.000467257
THSD4	205.193	2.0651	0.470491	4.38924	1.13745e-05	0.000477264
ACAT2	5050.97	1.66016	0.378259	4.38896	1.13893e-05	0.000477264
GPR155	25.4486	2.79873	0.637865	4.38766	1.14576e-05	0.000479145
LOC102724301	43.5209	2.13849	0.487449	4.38712	1.14863e-05	0.000479145
PTTG2	14075.3	1.53707	0.350379	4.38687	1.14995e-05	0.000479145
lnc-NCOA3-2	50.9376	2.8105	0.64075	4.38626	1.15315e-05	0.000479569
LRRC27	40.9736	2.38384	0.543768	4.38394	1.16552e-05	0.0004838
ZCCHC7	55.6672	2.40237	0.548229	4.38205	1.17568e-05	0.000487098
lnc-AC016745.1-2	243.537	3.4464	0.786593	4.38142	1.17906e-05	0.000487581
HIST2H2BE	212.098	-3.82503	0.874346	-4.37474	1.21579e-05	0.000501826
SMIM7	992.521	-1.50414	0.343922	-4.37349	1.22275e-05	0.000503753
CEP89	168.003	2.59095	0.592798	4.37072	1.2384e-05	0.000509248
SNORD11	761.983	-2.41536	0.552691	-4.37019	1.24141e-05	0.000509532
lnc-OVGP1-1	75.7876	-2.68506	0.615076	-4.36542	1.26881e-05	0.00051981
ELP6	4252.41	1.88282	0.431447	4.36396	1.2773e-05	0.000522315
RAB11B-AS1	533.577	3.09919	0.710712	4.36069	1.29652e-05	0.00052919
TMEM67	95.6734	2.19438	0.503374	4.35935	1.30451e-05	0.000531466
SETD1A	11555.3	-1.62454	0.372799	-4.35769	1.31445e-05	0.000533712
PRADC1	1011.78	1.59128	0.365172	4.35762	1.31487e-05	0.000533712
INPP5D	150.113	4.03172	0.926263	4.35267	1.34489e-05	0.000543887
LOC100132077	19.0558	2.49883	0.574063	4.35288	1.34358e-05	0.000543887
SNORD68	4036.93	-3.14051	0.721873	-4.35051	1.35823e-05	0.000548278
DLK2	6840	2.5866	0.594617	4.35002	1.36127e-05	0.000548497
SEC62	55.3454	2.43383	0.559725	4.34825	1.37228e-05	0.000551924
ASB9	641.068	2.39176	0.550261	4.34659	1.38268e-05	0.000555089
HIST1H4L	202.08	2.11905	0.487607	4.34581	1.38763e-05	0.000556065
CKAP2	3869.08	2.4842	0.571985	4.34313	1.40468e-05	0.00056187
NUDT8	1911.45	2.0275	0.467419	4.33765	1.44013e-05	0.000575005
SNX13	232.904	2.60634	0.601798	4.33091	1.48491e-05	0.000591813
GTF2B	4986.3	-2.08365	0.481419	-4.32815	1.50366e-05	0.0005982
TRIP13	7309.57	2.68165	0.620059	4.32483	1.52649e-05	0.000606188
ADAP1	1491.03	1.94269	0.449275	4.32405	1.53191e-05	0.000607243
SNF8	13039	1.16718	0.270016	4.32263	1.54178e-05	0.000610059
C2orf81	187.397	1.86201	0.430806	4.32215	1.54518e-05	0.000610303
RBFA	1404.83	2.27065	0.52554	4.32061	1.55601e-05	0.000612713
MED26	6286.27	-1.81616	0.42036	-4.32049	1.55685e-05	0.000612713
RNF6	508.393	-3.67029	0.849747	-4.31928	1.56542e-05	0.000613891
FOS	1342.86	-2.72789	0.631524	-4.31953	1.56362e-05	0.000613891
CCM2	1349.85	2.15884	0.500063	4.31714	1.58064e-05	0.000618757
CENPN	2910.07	1.92018	0.444958	4.31541	1.59308e-05	0.000622517
LOC101927635	43.6566	3.6013	0.834937	4.31326	1.60867e-05	0.000627495
MFF	18500.6	1.55184	0.360184	4.30847	1.6439e-05	0.000637843
FBXO22-AS1	74.8338	1.54323	0.358183	4.30848	1.64378e-05	0.000637843
AAAS	1591.4	1.34296	0.311699	4.30852	1.64353e-05	0.000637843
MAP1LC3B	2720.59	-1.38905	0.322495	-4.3072	1.65337e-05	0.000640388
FAM81A	79.9844	3.06593	0.712016	4.30598	1.66251e-05	0.0006428
EMD	2067.38	1.27296	0.295855	4.30266	1.68762e-05	0.000651361
MEGF6	298.712	3.33333	0.774797	4.3022	1.69111e-05	0.000651565
LOC101928245	55.0982	2.78646	0.647983	4.30021	1.70633e-05	0.000656018
NAA11	1276.26	1.82156	0.423628	4.29992	1.70863e-05	0.000656018
TMX3	1129.91	1.75524	0.408258	4.29934	1.71307e-05	0.000656576
LZTFL1	221.092	2.39908	0.558567	4.29506	1.74649e-05	0.000668221
ZNF622	14974	-1.4427	0.336283	-4.29012	1.78576e-05	0.000680879
MIDN	15423.5	-1.27408	0.29698	-4.29012	1.78574e-05	0.000680879
LOC407835	4135.47	1.69639	0.395497	4.28927	1.79263e-05	0.000682318
SCRN3	66.892	2.58465	0.602888	4.28711	1.8101e-05	0.000686818
SCLY	733.8	2.4328	0.567478	4.28704	1.8107e-05	0.000686818
KLHL7-AS1	22.8788	3.49149	0.814692	4.28565	1.82204e-05	0.00068984
TRABD	193.595	2.52256	0.5887	4.28496	1.82774e-05	0.00068984
XLOC_l2_015738	230.741	2.08129	0.485726	4.28492	1.82808e-05	0.00068984
KIF18A	692.809	2.72308	0.63563	4.28407	1.83509e-05	0.00069012
SAP18	581.942	-1.91042	0.445921	-4.28421	1.83387e-05	0.00069012
SLX4IP	698.429	2.40087	0.5605	4.28344	1.84023e-05	0.000690871
PEX7	990.557	1.33713	0.312294	4.28164	1.85518e-05	0.000695298
PIGQ	78.0487	1.65302	0.386376	4.27826	1.88362e-05	0.000704755
STAG3L4	109.65	2.2308	0.521658	4.27636	1.89977e-05	0.000708406
CALML4	402.656	2.07723	0.485792	4.27597	1.90304e-05	0.000708406
ENKD1	1508.94	1.99004	0.465399	4.27599	1.90289e-05	0.000708406
RALGPS1	21.3947	2.52496	0.590879	4.27322	1.92673e-05	0.000716013
lnc-TTLL11-1	273.897	2.55865	0.598991	4.2716	1.94079e-05	0.000720024
LOC100506844	804.974	2.76632	0.648176	4.26785	1.97369e-05	0.000730995
BRIX1	17007.2	-1.58686	0.371916	-4.26672	1.98369e-05	0.000733467
RAD51B	12.0293	3.20605	0.751691	4.26512	1.99794e-05	0.000736258
KIF20B	687.129	2.45256	0.574987	4.26542	1.99528e-05	0.000736258
ANK3	18.978	2.21034	0.518372	4.26401	2.00792e-05	0.000737467
IQCK	1042.84	2.13606	0.500908	4.26438	2.0046e-05	0.000737467
LACTB2	1005.56	2.73167	0.640805	4.26287	2.01822e-05	0.000740013
UBE2V1	9435.08	1.34745	0.31619	4.26151	2.03047e-05	0.000743266
SNORD74	439.799	-2.63623	0.618749	-4.26058	2.03894e-05	0.000745127
ZNF846	22.4708	3.25974	0.765347	4.25916	2.05193e-05	0.00074863
ACACB	160.045	2.74355	0.644832	4.25467	2.09357e-05	0.000762558
ITGA7	695.746	-2.62107	0.616114	-4.25419	2.09803e-05	0.000762921
RFC4	7919.05	2.81638	0.662104	4.25369	2.1028e-05	0.000763393
LINC00310	15.3627	2.43043	0.571456	4.25304	2.10885e-05	0.000764295
RAB36	736.044	2.27802	0.535666	4.25268	2.11223e-05	0.000764295
MPHOSPH9	185.277	2.87941	0.677308	4.25126	2.12571e-05	0.000767907
FAM104B	128.59	1.48943	0.350388	4.2508	2.13005e-05	0.000768215
GPRC5C	31.495	3.16097	0.744407	4.2463	2.17333e-05	0.000782541
GEMIN2	97.0206	1.4219	0.334904	4.24568	2.17928e-05	0.000783402
FDPS	20143.2	1.78686	0.420913	4.24521	2.18387e-05	0.00078377
COX11	854.088	1.79102	0.422379	4.24031	2.2321e-05	0.000799776
ADCK5	816.884	2.42407	0.571739	4.23982	2.23696e-05	0.000800215
PRPSAP1	3351.44	2.46127	0.580607	4.23913	2.24386e-05	0.000801379
lnc-CREG1-1	15.8745	-2.03736	0.480785	-4.23757	2.25956e-05	0.00080512
BCKDK	4434.33	1.89178	0.446454	4.23736	2.26166e-05	0.00080512
THAP9	102.646	1.52276	0.359617	4.2344	2.29163e-05	0.000814473
FAM173B	768.319	2.6952	0.636834	4.23218	2.31432e-05	0.000818571
CENPU	6663.98	2.15401	0.508939	4.23236	2.31249e-05	0.000818571
ZCCHC3	2778.1	-1.50715	0.356069	-4.23274	2.30863e-05	0.000818571
WDR7	463.467	2.7038	0.639412	4.22857	2.35184e-05	0.000826526
AUH	777.656	2.46941	0.583937	4.22889	2.34844e-05	0.000826526
TAF9B	574.527	2.19862	0.519926	4.22872	2.35028e-05	0.000826526
LOC101928117	192.884	2.19263	0.518486	4.22891	2.34822e-05	0.000826526
KIF15	1336.98	2.52143	0.596826	4.22473	2.39223e-05	0.000839378
FAM86C1	579.758	1.60302	0.379667	4.22217	2.41964e-05	0.000847643
SGOL1	157.823	3.00338	0.711822	4.21928	2.45078e-05	0.00085703
lnc-TFB1M-1	90.6079	2.48979	0.590141	4.21897	2.45422e-05	0.00085703
C9orf152	17.5913	-3.18383	0.755473	-4.21435	2.50493e-05	0.000872702
KLHL15	53.4691	-2.14003	0.507817	-4.21417	2.50703e-05	0.000872702
CORO1A	920.297	1.75302	0.416112	4.21285	2.52169e-05	0.000876418
KLHDC3	369.412	2.1486	0.51016	4.21163	2.53535e-05	0.000879774
OBFC1	1400.78	2.33511	0.554537	4.21092	2.54329e-05	0.000881041
MAP2K2	2023.82	1.69783	0.403229	4.21059	2.54701e-05	0.000881041
RND3	21930.3	-2.35692	0.560017	-4.20867	2.56883e-05	0.000887194
ISOC2	1901.97	1.41751	0.337199	4.20378	2.62497e-05	0.000905162
LOC100507054	181.281	2.31856	0.551665	4.20284	2.63584e-05	0.000907487
B4GALT7	579.755	2.05878	0.490092	4.2008	2.65972e-05	0.000914278
SMIM13	345.311	-1.87049	0.445399	-4.19958	2.67409e-05	0.000916354
PAIP2B	477.223	1.45068	0.345412	4.19987	2.67074e-05	0.000916354
lnc-SRPR-1	213.686	-2.87798	0.685752	-4.19682	2.7069e-05	0.000923284
HYLS1	1389.11	1.81219	0.431779	4.19702	2.70444e-05	0.000923284
EXO1	2042.03	1.65303	0.393835	4.19725	2.7017e-05	0.000923284
R3HDM1	827.47	1.91108	0.455442	4.1961	2.71545e-05	0.000924766
ECHDC1	1561.63	2.08934	0.497994	4.19551	2.72256e-05	0.000925755
BORA	1833.21	1.68326	0.401257	4.19497	2.72904e-05	0.000926526
lnc-NINJ2-2	48.1128	3.16377	0.75452	4.19309	2.75175e-05	0.00093136
ATF3	298.91	-2.9338	0.699631	-4.19335	2.74862e-05	0.00093136
lnc-CCNE2-1	24.7077	2.39961	0.572515	4.19134	2.77309e-05	0.000934273
PHTF2	1035.46	2.27064	0.54169	4.19177	2.76785e-05	0.000934273
TCAF1	110.011	1.77947	0.42454	4.19153	2.77084e-05	0.000934273
IMPACT	210.821	2.59192	0.618517	4.19054	2.78292e-05	0.000934677
ARV1	2161.73	2.46627	0.588496	4.19081	2.77966e-05	0.000934677
HIST1H4D	2706.44	2.33056	0.556192	4.1902	2.78704e-05	0.000934677
RGS2	2215.23	-2.46253	0.588061	-4.18754	2.81993e-05	0.000944269
RAB28	1167.56	2.65665	0.634683	4.18579	2.84174e-05	0.000948685
UGGT1	843.923	1.32491	0.316511	4.18597	2.83948e-05	0.000948685
WDR31	44.614	3.19049	0.762538	4.18404	2.86371e-05	0.000954569
SPIRE2	441.205	2.94331	0.703645	4.18295	2.87755e-05	0.000957396
BCAP29	2266.25	2.24062	0.53569	4.18268	2.88089e-05	0.000957396
SARS2	955.726	2.07485	0.496259	4.18098	2.90258e-05	0.000963148
lnc-KLC1-1	130.651	-3.29174	0.787744	-4.17869	2.93196e-05	0.000969972
C8orf82	7656.95	1.93761	0.463665	4.17889	2.92936e-05	0.000969972
POLA1	1858.65	2.36387	0.565753	4.17827	2.93739e-05	0.00097031
SYNCRIP	24834.1	-1.52531	0.365207	-4.17656	2.95945e-05	0.00097613
TMEM17	249.749	2.40127	0.575174	4.17487	2.98162e-05	0.000981971
TAF1D	7938.33	-1.24511	0.298282	-4.17428	2.98934e-05	0.00098304
SPAG5	10752.6	1.85948	0.44565	4.1725	3.01271e-05	0.000987773
C1QTNF9B-AS1	74.2173	1.3998	0.335465	4.17272	3.00986e-05	0.000987773
PFN2	1754.84	2.03206	0.487113	4.17164	3.02416e-05	0.000990054
lnc-PHACTR4-2	218.158	-2.79762	0.67199	-4.16319	3.13838e-05	0.00102592
TMEM180	1170.35	1.98465	0.476907	4.1615	3.16166e-05	0.001032
ZHX3	362.17	2.11783	0.50916	4.15946	3.19003e-05	0.00103971
OTUD4	164.355	-2.30244	0.55362	-4.15889	3.19803e-05	0.00104078
TUBGCP5	298.666	2.23705	0.537957	4.15842	3.2046e-05	0.00104138
POLR2I	7077.27	1.14081	0.274371	4.15791	3.21174e-05	0.00104216
DPYD	720.364	3.01633	0.725612	4.15695	3.22518e-05	0.00104498
ITPR2	126.353	3.08021	0.741301	4.15514	3.25088e-05	0.00105176
R3HDM2	1724.75	2.27212	0.547088	4.15312	3.27979e-05	0.001058
MAP2K6	85.9122	2.25453	0.542823	4.15334	3.27657e-05	0.001058
CCDC28A	2450.84	2.30074	0.554128	4.15199	3.2959e-05	0.00106075
MLH1	9687.91	1.92105	0.462698	4.15185	3.29797e-05	0.00106075
HSPA12A	164.106	3.2107	0.773692	4.14984	3.32707e-05	0.001068
lnc-C6orf120-1	10.0639	2.90672	0.700591	4.14895	3.34004e-05	0.001068
RTN4IP1	1679.65	2.36741	0.570628	4.14878	3.34247e-05	0.001068
IQCE	259.29	2.03804	0.491258	4.14863	3.34477e-05	0.001068
C10orf2	1157.43	-1.79388	0.432301	-4.1496	3.33061e-05	0.001068
HUS1B	109.987	-2.89763	0.698772	-4.14674	3.37243e-05	0.00107402
TUBG1	22268.6	1.89378	0.456698	4.14667	3.37341e-05	0.00107402
LSG1	6881.53	-1.50502	0.363058	-4.14541	3.39213e-05	0.00107842
CENPM	39.5215	1.80882	0.436412	4.14475	3.40185e-05	0.00107995
FKTN	46.7146	2.67806	0.646211	4.14425	3.40923e-05	0.00108074
lnc-AMIGO2-2	93.1332	2.89586	0.698901	4.14344	3.4213e-05	0.001083
PLXNA1	13146.8	2.65709	0.641865	4.13963	3.47861e-05	0.00109956
DEPDC1-AS1	17.6024	3.27882	0.792229	4.13872	3.49244e-05	0.00110138
lnc-ZBED5-1	51.0316	2.51217	0.607012	4.13859	3.49452e-05	0.00110138
LOC101928105	14.9896	2.3902	0.577586	4.13827	3.49937e-05	0.00110138
APTR	960.209	1.94761	0.470673	4.13792	3.50473e-05	0.00110149
NSMCE4A	2643.83	2.65331	0.641495	4.13614	3.53199e-05	0.00110689
LINC01545	25.0618	2.59738	0.62794	4.13634	3.52884e-05	0.00110689
HIP1	74.7337	2.77753	0.671814	4.13438	3.55916e-05	0.00111297
GYG1	2846.29	1.61142	0.389775	4.13423	3.5615e-05	0.00111297
PDCD4	424.255	2.94334	0.71255	4.13072	3.61629e-05	0.00112849
XLOC_l2_015464	1494.67	2.29839	0.55698	4.12653	3.68279e-05	0.00114761
C16orf74	3622.72	3.01562	0.7311	4.12477	3.71103e-05	0.00115477
SCARNA6	163.822	-3.08906	0.74908	-4.12381	3.72655e-05	0.00115652
LOC101927027	35.2359	2.0788	0.504101	4.12377	3.72714e-05	0.00115652
SKA1	477.709	2.66909	0.647795	4.12027	3.78436e-05	0.00117262
C18orf54	88.0617	3.16968	0.769358	4.1199	3.79039e-05	0.00117284
BACE1	1242.73	2.49779	0.606527	4.11818	3.81883e-05	0.00117998
FAM20C	4821.84	2.98533	0.725004	4.11767	3.82715e-05	0.00118089
lnc-FKBP9-1	67.2181	-2.43914	0.592941	-4.11364	3.89475e-05	0.0011992
PEX10	453.531	1.40618	0.341846	4.11348	3.89739e-05	0.0011992
SLC1A4	71.5388	3.59703	0.874779	4.11193	3.92362e-05	0.00120222
E2F8	282.299	2.47564	0.602016	4.11225	3.91826e-05	0.00120222
FEM1A	1756.63	-2.44466	0.594459	-4.11241	3.91548e-05	0.00120222
TATDN1	922.232	1.89151	0.460059	4.11145	3.93186e-05	0.00120307
ASB9P1	156.932	2.42271	0.589644	4.10877	3.97777e-05	0.00121543
RBL2	610.78	2.42232	0.589859	4.10661	4.01512e-05	0.00122344
HIST1H3F	3667.01	1.78995	0.435841	4.10688	4.01048e-05	0.00122344
SNORA48	10051.8	-2.71529	0.661408	-4.10533	4.03743e-05	0.00122684
ASPSCR1	393.086	2.61387	0.636657	4.10562	4.03231e-05	0.00122684
ACADM	805.218	1.4429	0.35151	4.10486	4.04557e-05	0.00122762
SELO	783.985	1.24514	0.303466	4.10308	4.07693e-05	0.00123543
TSNAXIP1	14.7367	2.53482	0.618132	4.10078	4.11757e-05	0.00124603
NCK1-AS1	108.653	2.6052	0.635463	4.09968	4.13718e-05	0.00125025
SNORD8	121.21	-2.31524	0.564853	-4.09883	4.15237e-05	0.00125312
PC	3851.29	2.19735	0.536196	4.09802	4.16691e-05	0.00125578
RPP30	473.297	2.64235	0.644994	4.0967	4.19077e-05	0.00125952
lnc-SLC25A28-1	178.231	2.31585	0.565254	4.09701	4.18524e-05	0.00125952
STX7	670.096	2.19018	0.53474	4.09578	4.20753e-05	0.00126111
CRIPT	1148.94	1.61459	0.394197	4.09589	4.20552e-05	0.00126111
NR1D1	672.356	-2.60929	0.637221	-4.0948	4.22537e-05	0.00126474
CC2D2A	201.573	2.8044	0.685006	4.09398	4.24026e-05	0.00126747
lnc-TRPM2-1	35.0235	-2.71405	0.663285	-4.09182	4.27999e-05	0.00127658
SMEK1	8693.59	-1.82299	0.445535	-4.09169	4.28234e-05	0.00127658
TMEM218	1748.86	2.52561	0.617788	4.08815	4.34824e-05	0.00129098
RNU4ATAC	123.814	-2.02893	0.496249	-4.08852	4.34125e-05	0.00129098
AGAP2-AS1	276.358	1.46988	0.359545	4.08817	4.34781e-05	0.00129098
TBCK	183.003	2.30862	0.565129	4.08513	4.4053e-05	0.00130602
LMNB1	3115.04	1.67084	0.409058	4.08461	4.41505e-05	0.00130602
MKKS	13840.9	1.20969	0.296165	4.08452	4.41672e-05	0.00130602
SNN	848.48	1.94411	0.476052	4.08382	4.43021e-05	0.0013065
SNORD36A	3710.69	-1.79838	0.440364	-4.08386	4.42942e-05	0.0013065
KIAA1377	13.1911	2.37505	0.581693	4.083	4.44588e-05	0.00130936
CTDSPL	1354.71	2.71963	0.66631	4.08162	4.47222e-05	0.00131536
CHADL	193.213	2.07489	0.508685	4.07893	4.52439e-05	0.00132858
UBAC2	1532.25	1.58294	0.388102	4.07868	4.52926e-05	0.00132858
ACOT8	1520.44	1.36374	0.33443	4.07781	4.54626e-05	0.0013318
DPY30	6942.62	1.63961	0.402143	4.0772	4.55819e-05	0.00133351
CCDC92	542.879	2.66288	0.653411	4.07535	4.59454e-05	0.00134133
TMEM168	177.311	2.30945	0.566749	4.07491	4.60321e-05	0.00134133
TBC1D1	733.432	1.60046	0.392754	4.07497	4.60198e-05	0.00134133
CASC4	1879.23	1.73928	0.427195	4.0714	4.67308e-05	0.00135989
NTPCR	1315.93	1.92655	0.473472	4.06899	4.72164e-05	0.00137221
PAQR4	293.42	2.79091	0.685956	4.06864	4.72889e-05	0.0013725
PTTG1	61614.5	1.39439	0.342782	4.06787	4.74458e-05	0.00137524
SYK	448.519	3.6911	0.908374	4.06341	4.83603e-05	0.00139623
lnc-ITGA2-1	78.9381	2.83647	0.698047	4.06344	4.83544e-05	0.00139623
HAGH	5781.33	1.78155	0.438396	4.06379	4.82833e-05	0.00139623
FAM192A	766.104	1.6046	0.395038	4.06189	4.86779e-05	0.00140356
LRTOMT	523.422	1.92703	0.474492	4.06124	4.8812e-05	0.00140426
E2F6	5731.41	-1.35367	0.333322	-4.06116	4.883e-05	0.00140426
ABI2	797.863	2.70245	0.665643	4.0599	4.90928e-05	0.00140998
SYNE3	37.6525	2.77109	0.68261	4.05955	4.9168e-05	0.00141029
MYBL1	68.2201	2.44576	0.602693	4.05806	4.94822e-05	0.00141683
CDCA7	389.192	1.74205	0.429302	4.05786	4.95246e-05	0.00141683
FBXO36	89.494	2.52732	0.622993	4.05674	4.9762e-05	0.00142177
SLC12A9	6872.51	1.62708	0.401144	4.05609	4.99007e-05	0.00142388
B4GALNT1	311.716	3.06249	0.755163	4.05541	5.00469e-05	0.00142621
MED28	122.984	-1.6886	0.416529	-4.05398	5.03532e-05	0.00143308
DOK1	590.34	2.43543	0.600804	4.05362	5.0432e-05	0.00143347
DMBX1	13.546	2.76665	0.68271	4.05245	5.06851e-05	0.00143399
SNORA52	279.435	-2.54449	0.628008	-4.05169	5.08499e-05	0.00143399
GTSE1	1409.01	2.44434	0.603348	4.05129	5.09363e-05	0.00143399
RABGAP1L	443.712	2.38201	0.587964	4.05129	5.09357e-05	0.00143399
ANKRD9	5576.51	2.33704	0.576651	4.05277	5.06138e-05	0.00143399
LINC00319	29.7804	2.32934	0.574854	4.05206	5.07689e-05	0.00143399
EHD3	131.432	2.27155	0.560733	4.05103	5.09925e-05	0.00143399
USP13	497.625	2.1471	0.530028	4.05091	5.10193e-05	0.00143399
PYGL	10484.3	1.33566	0.329724	4.05083	5.10371e-05	0.00143399
ESCO2	317.719	2.79229	0.689888	4.04745	5.17785e-05	0.00145297
GPR161	341.237	2.18931	0.541089	4.04612	5.20733e-05	0.00145938
ACOX3	228.392	2.31401	0.57224	4.04377	5.25976e-05	0.00147033
SPATA2	465.764	-2.25994	0.55883	-4.04405	5.25355e-05	0.00147033
LYRM9	343.992	2.88095	0.712701	4.0423	5.29289e-05	0.00147688
SPIDR	607.178	2.34872	0.58106	4.04214	5.29661e-05	0.00147688
DHTKD1	1132.86	2.40141	0.594158	4.0417	5.30641e-05	0.00147774
TCF19	608.151	2.71565	0.67196	4.04138	5.31376e-05	0.00147791
LOC100507564	96.334	2.55599	0.632574	4.04063	5.33088e-05	0.0014808
ZNF317	4789.17	-1.7352	0.429513	-4.03992	5.34685e-05	0.00148336
SNORD45B	266.026	-1.77058	0.438506	-4.03776	5.39632e-05	0.0014952
C2CD4C	512.113	1.16948	0.28977	4.03588	5.43972e-05	0.00150533
LRRC61	403.957	2.47721	0.613914	4.0351	5.45779e-05	0.00150843
DYX1C1	348.905	2.35893	0.584673	4.03461	5.46931e-05	0.00150972
KTI12	1544.78	-2.30833	0.572237	-4.03387	5.48666e-05	0.00151261
SNORA77	632.455	-1.86012	0.461219	-4.03306	5.50548e-05	0.0015159
LINC00412	16.6615	2.25059	0.558199	4.03189	5.53305e-05	0.00151918
CHAF1A	6179.43	1.92345	0.47708	4.03172	5.53702e-05	0.00151918
C7orf25	470.652	1.10116	0.273128	4.03167	5.53809e-05	0.00151918
PRKACB	90.9335	2.43892	0.605102	4.0306	5.56356e-05	0.00152426
DOCK1	432.494	2.75259	0.68331	4.02832	5.61757e-05	0.00153715
NR2E3	49.6228	2.89671	0.719437	4.02635	5.66486e-05	0.00154816
SNORD62A	260.969	-2.16566	0.538024	-4.02521	5.69234e-05	0.00155374
HLCS	904.341	2.27927	0.566328	4.02464	5.70619e-05	0.00155559
CENPBD1P1	793.027	1.69432	0.421056	4.02397	5.72249e-05	0.00155811
CORO7	995.074	2.60201	0.646713	4.02344	5.73536e-05	0.00155968
PHAX	19638.2	-2.03438	0.506045	-4.02015	5.81611e-05	0.00157968
SFXN5	433.533	2.86559	0.713133	4.01831	5.86172e-05	0.00159011
SLC27A3	789.323	2.15262	0.53577	4.0178	5.87439e-05	0.00159158
CEP120	481.513	1.72338	0.429218	4.01517	5.94033e-05	0.00160549
KIAA1328	35.6745	1.71118	0.426163	4.01532	5.93657e-05	0.00160549
VASH1	147.421	1.89175	0.4712	4.01475	5.95084e-05	0.00160636
PDS5B	292.183	2.05145	0.511294	4.01227	6.01388e-05	0.00162014
KTN1-AS1	444.122	2.94675	0.734527	4.01176	6.02676e-05	0.00162089
WNT4	66.7468	2.56232	0.638881	4.01064	6.05552e-05	0.00162267
XLOC_l2_003050	289.152	2.44715	0.610099	4.01106	6.04464e-05	0.00162267
RAD51AP1	784.803	2.35227	0.586489	4.01078	6.05192e-05	0.00162267
HACE1	212.903	2.55586	0.6376	4.00856	6.10904e-05	0.00163502
lnc-OTOA-1	396.191	-2.52093	0.630217	-4.00009	6.33181e-05	0.00169259
TSTD3	689.24	1.61174	0.403048	3.99887	6.36452e-05	0.00169926
ALG6	1319.57	1.92831	0.482318	3.99801	6.3877e-05	0.00170339
PSRC1	1852.97	2.14121	0.535744	3.99671	6.42281e-05	0.00170639
SART1	1354.96	-1.86565	0.466828	-3.99645	6.42998e-05	0.00170639
MRPL28	7182.01	1.36839	0.342362	3.99692	6.41712e-05	0.00170639
SNORA71C	121.711	-1.34334	0.336093	-3.99691	6.41738e-05	0.00170639
MYO19	3682.22	2.00764	0.502406	3.99605	6.44074e-05	0.00170718
SNORD49A	3098.79	-2.61496	0.655055	-3.99197	6.55266e-05	0.00173267
STOML1	3700.72	2.15067	0.53874	3.99205	6.55054e-05	0.00173267
lnc-PPT1-1	29.8586	-2.71901	0.681388	-3.9904	6.59612e-05	0.00174044
WHAMMP1	1350.87	-1.32221	0.331354	-3.99034	6.59784e-05	0.00174044
SNORD98	27.5279	-2.11287	0.529618	-3.98942	6.62347e-05	0.00174511
UCHL3	13442.9	1.76999	0.443706	3.98909	6.63266e-05	0.00174544
RPL23AP7	1151.25	1.73455	0.434943	3.988	6.66316e-05	0.00175137
TMPO-AS1	50.6852	1.94565	0.487989	3.98709	6.68889e-05	0.00175394
DUS1L	2562.24	1.81549	0.455316	3.98732	6.68241e-05	0.00175394
LOC102723761	33.0987	2.02405	0.507959	3.98468	6.75725e-05	0.00176976
PRPF38B	2706.57	-1.79875	0.451486	-3.98408	6.77431e-05	0.00177211
ZNF592	97.6942	1.88717	0.473861	3.98255	6.81805e-05	0.00178144
WDR27	64.2412	2.24106	0.562765	3.98223	6.82721e-05	0.00178171
TMIE	69.7814	3.37673	0.848193	3.98109	6.85994e-05	0.00178814
SYT7	236.247	2.65722	0.667769	3.97926	6.91311e-05	0.00179774
C11orf80	223.445	1.32765	0.333637	3.97932	6.91135e-05	0.00179774
SNHG21	225.817	1.74618	0.438866	3.97883	6.92541e-05	0.00179881
POP5	12922.8	1.67348	0.420724	3.97761	6.96104e-05	0.00180593
REEP4	3019.3	1.93236	0.486141	3.9749	7.04075e-05	0.00182446
RPE	1545.59	1.74056	0.437938	3.97443	7.05469e-05	0.00182592
CDHR3	30.0323	2.56061	0.644349	3.97395	7.06902e-05	0.00182748
PTRH1	6466.9	1.57089	0.395691	3.96999	7.18752e-05	0.00185593
SLC37A4	65.6534	1.5712	0.39583	3.96938	7.20585e-05	0.00185848
RAB4B	309.735	2.10406	0.530185	3.96854	7.2314e-05	0.00186289
LOC344967	331.252	1.41513	0.357124	3.96258	7.41429e-05	0.00190777
MYBL2	1096.12	2.55817	0.645777	3.96138	7.45182e-05	0.00191118
PCYT2	430.017	2.05566	0.518932	3.96132	7.4536e-05	0.00191118
LAMA5	1212.11	1.5987	0.403523	3.96186	7.4368e-05	0.00191118
VPS29	2791.55	2.04539	0.516461	3.9604	7.48232e-05	0.00191631
RBL1	116.083	2.12053	0.535683	3.95856	7.54039e-05	0.00192894
ESPL1	3307.5	2.78929	0.704794	3.9576	7.57067e-05	0.00193443
HMGB3P1	5423.59	1.4534	0.367395	3.95597	7.62253e-05	0.00194542
YOD1	3873.61	-1.99047	0.503215	-3.9555	7.63736e-05	0.00194695
DYNC2LI1	106.377	1.78671	0.451776	3.95485	7.65817e-05	0.00195
PPP1R7	6910.61	1.31182	0.331732	3.95447	7.67042e-05	0.00195086
NDUFV2-AS1	16.6806	2.18277	0.552069	3.95381	7.69176e-05	0.00195403
IFT140	127.29	2.30696	0.583636	3.95273	7.72631e-05	0.00196054
ZNF394	5685.81	-2.47174	0.625576	-3.95113	7.7782e-05	0.00197143
PCCA	1234.96	2.11626	0.536117	3.94739	7.90091e-05	0.00200023
lnc-EIF3A-2	144.563	-2.85261	0.723056	-3.94521	7.97305e-05	0.00200831
CARF	25.2965	2.42982	0.615848	3.94549	7.96363e-05	0.00200831
NPEPL1	3799.99	2.15696	0.546731	3.9452	7.97323e-05	0.00200831
AP2A1	424.821	2.09238	0.530382	3.94505	7.97845e-05	0.00200831
TMEM194B	145.443	1.96063	0.496967	3.9452	7.97341e-05	0.00200831
ARMC6	1418.93	1.64134	0.416192	3.9437	8.02328e-05	0.00201728
SNORD58C	564.485	-2.2355	0.567049	-3.94234	8.06909e-05	0.00202648
SLED1	34.6801	-4.36793	1.10824	-3.94134	8.10281e-05	0.00203235
PDCD5	18953.2	1.85397	0.47042	3.9411	8.11091e-05	0.00203235
TRMT61B	184.033	3.19756	0.811551	3.94006	8.14619e-05	0.00203789
XLOC_l2_001597	10.0405	2.73649	0.694558	3.9399	8.15156e-05	0.00203789
ZCCHC11	95.0627	-2.40925	0.611637	-3.93902	8.18137e-05	0.00204302
ATP7B	306.414	2.37013	0.601994	3.93714	8.2459e-05	0.00205606
NPHP4	328.376	1.95501	0.496608	3.93672	8.26041e-05	0.00205606
KNSTRN	10931.8	1.89176	0.480546	3.93668	8.26162e-05	0.00205606
SFTPC	34.2755	1.61372	0.409992	3.93598	8.28563e-05	0.00205971
TMCO4	382.051	3.02914	0.769866	3.93463	8.33263e-05	0.00206905
HLTF	1315.31	2.49081	0.633226	3.93353	8.37078e-05	0.00207151
ALMS1P	60.997	2.45203	0.62333	3.93376	8.36289e-05	0.00207151
SNORD117	36.8736	-1.91402	0.486574	-3.93366	8.3663e-05	0.00207151
ACN9	2061.09	1.55695	0.396092	3.93077	8.4674e-05	0.00209306
NUDT18	732.971	3.01289	0.766792	3.92921	8.5224e-05	0.00210194
SNAI3-AS1	11.1742	2.58105	0.656883	3.92924	8.5216e-05	0.00210194
CBR4	484.856	3.23644	0.824271	3.92643	8.62164e-05	0.00212161
PPP2R3A	1205.34	3.10441	0.790736	3.92597	8.63793e-05	0.00212161
GALT	852.956	2.10487	0.53604	3.9267	8.61189e-05	0.00212161
DNAJC21	573.105	1.99698	0.50867	3.9259	8.64072e-05	0.00212161
FAM212B	453.261	1.80977	0.461047	3.92535	8.66041e-05	0.00212407
TRAF3IP2-AS1	17.4311	3.04534	0.77602	3.92431	8.69793e-05	0.0021309
MAGOHB	8184.49	1.95489	0.498281	3.92327	8.73562e-05	0.00213775
SMARCA2	262.245	2.26003	0.576799	3.91823	8.92017e-05	0.00218049
ETFDH	1067.88	1.99469	0.509291	3.9166	8.98058e-05	0.00219223
ZNF121	471.761	-1.72151	0.439585	-3.91621	8.99504e-05	0.00219223
EME1	341.993	1.59511	0.407318	3.91613	8.99809e-05	0.00219223
COX19	2303.82	-3.11935	0.796788	-3.9149	9.04401e-05	0.00220098
RAVER2	216.143	2.19875	0.56176	3.91403	9.07688e-05	0.00220653
ARMC5	6784.47	-2.20466	0.563553	-3.91206	9.15107e-05	0.00222212
DYNLT1	11342.8	2.0917	0.535068	3.90923	9.25899e-05	0.00224584
STYXL1	10107.6	1.48984	0.381298	3.90729	9.33359e-05	0.00226144
DTD2	622.007	2.51109	0.642774	3.90665	9.35855e-05	0.002265
DNAH11	568.038	2.39269	0.612682	3.90527	9.41209e-05	0.00227545
NBEAL1	254.649	1.82435	0.467361	3.9035	9.48099e-05	0.00228959
lnc-PTPLA-2	75.345	2.7921	0.715531	3.90213	9.53502e-05	0.00230011
DEPDC1B	1092.65	2.56974	0.658723	3.9011	9.57574e-05	0.00230741
DTNB	25.6515	2.59149	0.664643	3.89907	9.65648e-05	0.00232213
THOP1	18891.9	2.17363	0.55748	3.89903	9.65794e-05	0.00232213
ZDHHC16	3463.51	2.44765	0.62806	3.89716	9.73254e-05	0.00233496
DZIP1	702.936	2.29153	0.587959	3.89743	9.72207e-05	0.00233496
PYGB	8916	1.34867	0.346122	3.8965	9.75915e-05	0.00233879
C8orf44	246.083	2.28133	0.585582	3.89583	9.78632e-05	0.00234076
PMAIP1	8152.42	-2.27315	0.583517	-3.8956	9.79545e-05	0.00234076
STRA13	18784.2	1.12277	0.288221	3.89551	9.79926e-05	0.00234076
WDR63	18.4416	2.61785	0.672308	3.89383	9.86739e-05	0.00234938
lnc-MAPK8IP2-1	61.4731	2.0632	0.529801	3.89428	9.84896e-05	0.00234938
TMEM128	612.642	1.8823	0.483388	3.89397	9.86174e-05	0.00234938
FAM66A	18.3613	2.28553	0.587375	3.89109	9.97956e-05	0.00237352
ASB6	700.021	-1.5986	0.410872	-3.89075	9.99342e-05	0.00237425
LOC101927060	25.3002	2.61515	0.672246	3.89017	0.000100176	0.00237742
PCDHGC4	47.9897	-1.62202	0.41711	-3.8887	0.000100782	0.00238922
LIG1	2912.77	1.85257	0.476545	3.8875	0.000101283	0.00239852
CTPS1	6247.83	2.52147	0.648906	3.88572	0.000102027	0.00241353
PHF12	218.523	-2.23241	0.574669	-3.88469	0.00010246	0.00242119
JMJD6	1998.76	-1.23427	0.317825	-3.88348	0.000102972	0.00243067
RPS3A	882.56	-1.98744	0.511895	-3.88252	0.000103379	0.00243767
SNORD66	78.8504	-1.83657	0.473118	-3.88184	0.00010367	0.00244191
POLH	20.908	2.39738	0.617667	3.88135	0.000103878	0.00244419
DTD1	13188.3	1.42987	0.368547	3.87975	0.000104564	0.00245769
TUBGCP4	685.757	1.88283	0.485487	3.87824	0.000105217	0.0024704
PFDN2	34577.5	-1.37261	0.353976	-3.8777	0.000105449	0.00247322
PEX11G	75.6454	2.50456	0.646102	3.87641	0.000106008	0.00248369
PER2	139.562	-1.63504	0.421842	-3.87596	0.000106205	0.00248565
GPT2	1013.1	2.22166	0.573365	3.87478	0.000106723	0.00249247
XLOC_l2_009571	54.3328	2.04559	0.5279	3.87495	0.000106645	0.00249247
GALE	728.434	2.12527	0.548543	3.8744	0.00010689	0.00249372
MYL5	217.369	1.48217	0.382706	3.87287	0.000107559	0.00250668
LPCAT4	267.728	1.90484	0.492109	3.87078	0.000108489	0.00252566
ACER3	150.142	2.08342	0.538425	3.86947	0.000109071	0.00253653
lnc-PRR14-1	20.2619	2.0015	0.51737	3.86861	0.000109456	0.00254281
PPOX	1422.76	2.20705	0.570647	3.86762	0.0001099	0.00255043
EXOSC8	12358.1	1.59543	0.412568	3.86706	0.000110156	0.0025529
DNTTIP2	21915.9	-1.3647	0.352921	-3.86687	0.000110239	0.0025529
DPCD	9753.61	1.24624	0.322315	3.86654	0.00011039	0.00255371
IGF2BP3	7253.05	2.20223	0.569617	3.86615	0.000110565	0.00255507
LYPLAL1	292.075	3.58189	0.926627	3.86551	0.000110857	0.00255831
C11orf74	1205.12	2.21909	0.574101	3.86533	0.000110938	0.00255831
lnc-ARL13A-1	33.5632	2.56426	0.663534	3.86455	0.000111295	0.00256118
C11orf63	49.6571	2.34104	0.605739	3.86477	0.000111195	0.00256118
LOC285178	199.505	2.29923	0.595072	3.86378	0.000111647	0.00256659
ERICH1	911.479	2.21832	0.574214	3.86324	0.000111893	0.00256957
WNK1	59.063	-1.53294	0.39693	-3.86199	0.000112467	0.00258005
TDRKH	119.918	2.67997	0.694317	3.85986	0.00011345	0.00259728
ARPP19	7331.08	-1.44003	0.373079	-3.85986	0.000113454	0.00259728
TANGO6	500.798	2.12922	0.551814	3.85858	0.000114049	0.0026082
KREMEN1	1802.91	2.58952	0.671161	3.85828	0.000114188	0.00260867
HMGB3	1703.24	1.91304	0.495899	3.85772	0.000114451	0.0026095
CLUAP1	741.616	1.62702	0.421761	3.85769	0.000114462	0.0026095
NAT14	1278.52	1.82101	0.472471	3.85423	0.000116096	0.002644
SNORD91A	482.127	-2.55826	0.663901	-3.85337	0.000116502	0.00264777
UCKL1	356.344	2.19103	0.568592	3.85344	0.000116469	0.00264777
SMC2	868.747	1.8756	0.486925	3.85192	0.000117194	0.00266075
GGACT	27.7322	2.1378	0.555194	3.85054	0.000117857	0.00267304
LRRC20	1925.01	3.2988	0.857034	3.84909	0.000118556	0.00268613
ARC	1685.71	-4.03941	1.04993	-3.8473	0.000119425	0.00270303
ARHGEF12	49.9143	2.17262	0.564829	3.84651	0.000119814	0.00270905
FBXO24	85.6093	1.61103	0.418935	3.84554	0.000120286	0.00271694
WDR41	1718.17	2.44603	0.636169	3.84494	0.000120582	0.00272081
HDHD2	1456.99	2.13388	0.555228	3.84325	0.000121413	0.00273678
ZBTB46	105.339	3.0139	0.784664	3.84101	0.000122529	0.00275509
KDM4D	138.763	2.83291	0.737571	3.84087	0.000122601	0.00275509
DHFR	2788.56	2.03529	0.529865	3.84116	0.000122457	0.00275509
FAM120B	235.951	2.44522	0.636774	3.84001	0.00012303	0.00275989
FANCG	6992.76	1.68454	0.438689	3.83994	0.000123066	0.00275989
CENPI	177.83	3.53268	0.920221	3.83895	0.000123561	0.00276606
ARRB1	30.0904	2.86417	0.746093	3.83889	0.000123593	0.00276606
LOC102724384	17.9419	1.932	0.503659	3.83593	0.000125092	0.00279678
ESM1	77.2912	-3.52688	0.91962	-3.83515	0.000125487	0.00280275
PRR5	55.2987	2.01821	0.526284	3.83484	0.000125648	0.0028035
FAM161A	186.006	2.98524	0.778773	3.83327	0.000126453	0.00281861
SUV39H2	2214.02	1.91967	0.501048	3.83132	0.00012746	0.00283375
COQ5	1698.1	1.83729	0.479559	3.83121	0.000127516	0.00283375
CCDC94	25511.9	-1.65994	0.433268	-3.8312	0.000127519	0.00283375
FARSB	1709.78	2.00341	0.523166	3.8294	0.000128454	0.00284325
SERGEF	1735.44	1.57906	0.412352	3.82939	0.000128463	0.00284325
lnc-TUBA1A-1	101.874	1.31428	0.34318	3.82972	0.000128287	0.00284325
GPC2	172.507	1.16617	0.304496	3.82984	0.000128225	0.00284325
ZRANB3	44.3867	2.89741	0.757197	3.82649	0.000129983	0.002874
CFP	146.693	-2.05488	0.537293	-3.82451	0.000131033	0.00289429
FLJ20021	1304.3	1.60843	0.420867	3.82172	0.000132525	0.00292431
lnc-MPHOSPH6-2	228.025	1.97764	0.517677	3.82023	0.000133327	0.00293803
LARS	1789.08	1.2472	0.326485	3.82007	0.000133413	0.00293803
MTHFD1	19788.3	2.12748	0.55706	3.81912	0.000133928	0.00294641
TFDP1	9016.59	2.11888	0.554991	3.81786	0.000134613	0.00295564
TMEM105	151.933	1.75047	0.458526	3.81761	0.00013475	0.00295564
POLD1	4707.3	1.71818	0.450045	3.8178	0.000134648	0.00295564
lnc-MTERFD3-1	61.5879	2.26825	0.594249	3.817	0.000135082	0.00295703
AKAP11	120.733	2.10633	0.551803	3.81717	0.00013499	0.00295703
RFNG	231.987	1.58167	0.414436	3.81645	0.000135385	0.0029607
CPSF2	28.9273	2.27436	0.596084	3.81549	0.00013591	0.00296629
SNORD12	524.617	-1.61435	0.423103	-3.8155	0.000135905	0.00296629
CYS1	31.0131	3.09994	0.812519	3.81522	0.000136061	0.00296664
PHOSPHO2	624.271	2.47412	0.648644	3.8143	0.000136568	0.00297205
LYPLA1	5388.43	1.94621	0.510243	3.81428	0.000136579	0.00297205
lnc-KATNA1-1	146.876	1.6687	0.437727	3.8122	0.000137734	0.00299422
INPP5A	1608.06	2.61166	0.685557	3.80955	0.000139223	0.00302359
CARD18	11.8956	-3.08392	0.809616	-3.80912	0.000139465	0.00302361
lnc-DDX31-1	134.103	-1.80767	0.474573	-3.80906	0.000139498	0.00302361
NPHP1	167.441	2.3559	0.61888	3.80671	0.000140827	0.0030494
MVB12A	788.282	1.71549	0.450753	3.80583	0.000141332	0.00305733
LOC100505664	11.0109	-3.05002	0.801564	-3.80509	0.000141752	0.00306341
MYCBP	7248.1	1.51655	0.398588	3.8048	0.000141922	0.00306406
CCBE1	319.366	3.00112	0.789033	3.80354	0.000142642	0.00306771
lnc-CTIF-1	59.3493	2.54369	0.668787	3.80344	0.000142699	0.00306771
LOC100129034	99.1312	2.33161	0.61305	3.80329	0.000142788	0.00306771
SPRYD7	250.12	1.70181	0.447357	3.80415	0.000142295	0.00306771
FAM133B	7177.72	-1.63507	0.429881	-3.80355	0.000142637	0.00306771
DYRK1A	255.998	-1.25743	0.330746	-3.80179	0.000143654	0.00308331
C6orf89	103.497	2.51096	0.660518	3.8015	0.000143823	0.00308392
THBS3	220.378	2.03379	0.535363	3.79889	0.000145343	0.00311349
XLOC_l2_014711	2111.67	2.10745	0.554955	3.79752	0.000146154	0.00312476
ANLN	3664.59	1.84137	0.484878	3.79759	0.000146112	0.00312476
WDR92	617.977	2.29806	0.605312	3.79649	0.000146757	0.00313462
SCAPER	115.862	3.18526	0.839098	3.79605	0.00014702	0.00313718
FDX1	180.418	1.6666	0.439084	3.79564	0.000147266	0.00313938
TGFB1	1176.34	1.30607	0.344283	3.79358	0.000148491	0.00316244
COQ4	868.426	1.70354	0.449136	3.79292	0.000148886	0.0031678
RUVBL1	494.229	1.68707	0.444955	3.79155	0.000149711	0.00318226
VGF	7669.7	-3.35432	0.885269	-3.78904	0.000151228	0.00321141
BYSL	16473.7	-2.55546	0.674524	-3.78854	0.000151537	0.00321257
RCAN3	410.158	2.04347	0.53939	3.78847	0.000151575	0.00321257
lnc-C22orf26-2	37.4886	2.52193	0.665739	3.78817	0.000151759	0.00321338
TSSC1	6860.49	1.92026	0.506943	3.78792	0.000151916	0.00321361
ZNF227	323.282	-1.84056	0.48603	-3.78692	0.000152526	0.0032234
DET1	569.082	1.78109	0.470549	3.78512	0.000153632	0.00324368
SNORD19B	43.371	-2.14857	0.567712	-3.78462	0.000153946	0.00324407
ZNF830	2775.67	-1.64028	0.433393	-3.78475	0.000153862	0.00324407
lnc-THSD4-4	22.5153	1.93401	0.511065	3.78428	0.000154157	0.0032454
DIXDC1	30.1903	2.78792	0.737192	3.78181	0.000155692	0.0032746
NDUFAF2	4913.57	1.16655	0.308487	3.78153	0.000155866	0.00327512
SAMD1	492.173	1.74471	0.461432	3.78106	0.000156159	0.00327722
TMEM107	7149.42	1.45134	0.383861	3.7809	0.000156264	0.00327722
HAUS1	2129.9	2.19694	0.581116	3.78055	0.000156482	0.00327868
ZNF550	110.321	-1.62892	0.430977	-3.7796	0.000157081	0.00328809
PSMA7	32263.5	1.03006	0.272577	3.77896	0.000157487	0.00329345
SMIM2-AS1	249.784	2.32498	0.615305	3.77858	0.000157724	0.00329528
PDSS2	394.18	2.56863	0.680232	3.77611	0.000159299	0.00332502
ABHD11	438.404	1.87267	0.495958	3.77587	0.00015945	0.00332502
lnc-METAP1-3	13.4355	3.05069	0.808045	3.77539	0.000159757	0.00332626
POFUT1	978.741	1.69755	0.449647	3.77531	0.000159812	0.00332626
ADD3	1680.92	2.35109	0.623378	3.77152	0.000162253	0.00337388
MKI67	1349.1	1.82995	0.485279	3.77093	0.000162643	0.0033788
TMEM175	2141.8	2.15796	0.572421	3.76987	0.00016333	0.00338666
FASTKD5	12916.1	-1.48912	0.395002	-3.76991	0.000163304	0.00338666
SSR4P1	60.6574	1.60142	0.424926	3.76871	0.000164092	0.00339927
NCKIPSD	180.065	2.11827	0.562154	3.76812	0.00016448	0.00340407
CEP70	336.916	2.11328	0.560867	3.76789	0.000164633	0.00340407
CD274	396.499	-2.36878	0.628892	-3.76659	0.000165491	0.00341711
RAD54L	3501.3	2.06771	0.549047	3.766	0.000165885	0.00341711
NRM	2072.1	1.53577	0.407794	3.76604	0.000165859	0.00341711
STAP2	2425.18	1.43146	0.380061	3.76639	0.000165625	0.00341711
NSL1	300.566	1.54253	0.409665	3.76534	0.000166323	0.00342292
SLC5A3	942.557	2.10868	0.560116	3.76473	0.000166729	0.00342808
ANKRD28	1065.27	2.30796	0.613262	3.76341	0.00016761	0.00344297
PABPN1	19431.4	2.13762	0.568278	3.76157	0.00016885	0.0034652
KIAA1958	18.4689	2.14367	0.570034	3.76059	0.000169511	0.00347552
C17orf99	117.003	1.70734	0.454091	3.7599	0.000169983	0.00348196
TCF7L1	595.711	2.70891	0.720643	3.75901	0.000170584	0.00349103
CDC7	1266.43	2.95072	0.785218	3.75784	0.000171388	0.00350096
lnc-PMM2-6	3489.97	-1.89198	0.503455	-3.758	0.000171274	0.00350096
WDR54	8795.29	1.25151	0.333103	3.75712	0.000171877	0.0035077
PKP3	45174	2.03894	0.542734	3.7568	0.000172099	0.00350897
lnc-GATA3-3	221.699	-3.24786	0.864712	-3.756	0.00017265	0.00351099
lnc-NKX6-3-2	10.7514	2.36909	0.63079	3.75574	0.000172827	0.00351099
KCTD21	641.719	1.93387	0.514929	3.75561	0.000172922	0.00351099
TFDP3	60.1481	1.72443	0.459174	3.7555	0.000172996	0.00351099
lnc-NDST1-1	133.06	1.42685	0.379912	3.75573	0.000172838	0.00351099
SND1	20033	1.26593	0.337113	3.75522	0.000173191	0.0035117
SBDSP1	4187.02	-1.81696	0.484375	-3.75114	0.000176032	0.00356602
MSMO1	1607.7	-1.31321	0.350175	-3.75016	0.000176725	0.00357677
LINC01184	120.82	2.64448	0.705258	3.74967	0.000177066	0.00358037
KLHL24	289.014	1.74883	0.466439	3.74932	0.000177311	0.00358205
CCNB1	2208.78	2.34614	0.625821	3.7489	0.000177611	0.00358482
C9orf69	2410.52	1.52778	0.407601	3.74822	0.000178097	0.00359131
UNK	1375.64	1.78924	0.477635	3.74605	0.000179644	0.00361921
IFT172	1058.91	2.04022	0.544713	3.7455	0.000180035	0.00362046
EZH2	1834.08	1.94561	0.519434	3.74564	0.000179935	0.00362046
SBDS	5230.86	-1.33878	0.357544	-3.74439	0.000180833	0.00363317
lnc-NDST2-3	225.235	1.72671	0.461327	3.74293	0.00018189	0.00365107
PREPL	1003.28	2.19427	0.58634	3.74232	0.000182328	0.00365653
DARS	14891	2.02535	0.541251	3.74197	0.000182583	0.00365724
FH	5392.57	1.74994	0.467672	3.74182	0.000182696	0.00365724
CSRNP1	227.912	-1.74419	0.466332	-3.74023	0.000183849	0.00367698
CWC22	1155.92	-1.23345	0.329809	-3.73988	0.000184111	0.00367887
ASB2	1205.5	3.14123	0.840157	3.73886	0.000184856	0.00368858
lnc-RNF149-2	61.1806	2.01735	0.539578	3.73876	0.000184932	0.00368858
TFEB	2018.47	2.48969	0.666149	3.73744	0.000185903	0.00370183
RER1	7616.02	1.21298	0.324552	3.7374	0.000185933	0.00370183
C14orf132	108.977	3.51578	0.940888	3.73666	0.000186478	0.00370932
HNRNPD	1231.64	1.28841	0.344869	3.73594	0.000187012	0.0037166
lnc-FARSB-1	37.063	2.3423	0.627037	3.7355	0.00018734	0.00371975
SNORD92	18.3417	-2.10446	0.563415	-3.73518	0.00018758	0.00372116
PHF6	541.78	2.088	0.559109	3.73451	0.000188081	0.00372773
FAM8A1	92.0684	1.98038	0.530492	3.7331	0.00018914	0.00374535
PRR13	316.924	1.48028	0.396567	3.73274	0.000189412	0.00374735
HIST1H4B	16187.1	2.26897	0.608045	3.73159	0.000190278	0.0037611
lnc-F13A1-4	45.4052	-2.83194	0.759021	-3.73104	0.000190689	0.0037632
SNORD126	41.8958	-2.29742	0.615766	-3.73099	0.000190726	0.0037632
C15orf65	56.2359	2.20596	0.591293	3.73074	0.000190916	0.00376358
TBCD	6747.34	1.3892	0.372402	3.73038	0.00019119	0.00376561
FEM1B	941.452	-1.34908	0.361671	-3.73012	0.000191386	0.00376609
PSMA3-AS1	595.952	2.37391	0.636499	3.72963	0.000191761	0.00377011
POLA2	1130.89	2.65381	0.711659	3.72904	0.00019221	0.00377556
ZC2HC1A	18.6792	2.27691	0.610634	3.72877	0.000192419	0.00377629
HIST2H2AC	4317.23	2.37521	0.637171	3.72775	0.000193197	0.00378481
lnc-FAM75A6-1	189.461	-1.66034	0.445374	-3.72797	0.000193026	0.00378481
ENDOG	1232.45	2.15309	0.577756	3.72665	0.000194041	0.00379796
TIMELESS	7911.54	1.76083	0.472535	3.72635	0.00019427	0.00379905
RLF	6336.17	-1.47456	0.395782	-3.72568	0.00019479	0.00380584
UNC5B-AS1	394.994	3.08087	0.827327	3.72388	0.000196181	0.00382066
NR2F1-AS1	12.3251	2.88984	0.77601	3.72397	0.000196113	0.00382066
OR2A7	28.36	2.73767	0.73529	3.72325	0.000196672	0.00382066
ACSM3	12.1982	2.47403	0.664439	3.72348	0.000196496	0.00382066
ORMDL1	45.5372	-2.32815	0.625271	-3.72343	0.000196538	0.00382066
lnc-PPM1M-2	128.166	2.07702	0.557867	3.72314	0.000196764	0.00382066
ATG5	375.179	1.93366	0.519187	3.72441	0.000195774	0.00382066
lnc-SKA2-1	40.3896	2.25794	0.606586	3.72237	0.00019736	0.00382886
ADCY1	20.1063	3.67362	0.987173	3.72136	0.000198155	0.00383191
FANCL	649.211	2.42226	0.650826	3.72182	0.000197793	0.00383191
NUP88	5132.94	2.07991	0.558924	3.72128	0.000198214	0.00383191
lnc-MMRN1-2	76.6291	1.82938	0.491553	3.72162	0.000197946	0.00383191
SLC25A25	3630.47	-1.55033	0.41664	-3.72102	0.000198419	0.0038325
ZNF19	234.697	1.35028	0.363155	3.7182	0.000200646	0.00387212
lnc-DHX34-2	89.8119	1.34812	0.362622	3.71771	0.000201037	0.00387626
MRPL19	571.277	-1.84658	0.496774	-3.71713	0.000201497	0.00388173
INAFM1	1144.54	1.66742	0.448962	3.71394	0.000204058	0.00392762
ZNF414	97.154	1.46299	0.394021	3.71297	0.00020484	0.00393923
MOCS2	1940.36	2.13803	0.576135	3.71099	0.000206449	0.00396325
LOC100506302	137.892	2.09596	0.564777	3.71113	0.000206334	0.00396325
FAM168B	234.805	-1.13367	0.305522	-3.71058	0.000206781	0.00396616
H2AFY	31491.7	1.19221	0.321333	3.7102	0.000207092	0.00396866
MPG	2728.13	2.14445	0.578267	3.7084	0.000208572	0.00399354
ZNF815P	19.9021	3.11891	0.841171	3.70782	0.000209051	0.00399737
HGSNAT	2607.66	2.36379	0.637571	3.7075	0.000209317	0.00399737
CEP131	4608.17	2.1841	0.589085	3.70761	0.000209222	0.00399737
ALG9	177.312	2.33703	0.630414	3.70713	0.000209619	0.00399967
SNORD18B	266.161	-2.18008	0.588132	-3.70678	0.000209912	0.00400179
LOC100506990	31.7301	2.66981	0.720367	3.70617	0.000210413	0.00400787
TTC7A	1270.97	2.62817	0.709631	3.70357	0.000212587	0.00402521
ODF2	1107.86	2.46977	0.666702	3.70445	0.000211846	0.00402521
NAE1	7240.78	2.31006	0.623704	3.70377	0.000212419	0.00402521
XRCC1	5363.75	2.08036	0.561633	3.70412	0.000212123	0.00402521
COQ7	567.112	1.94919	0.526191	3.70433	0.000211946	0.00402521
ZNF408	155.749	-1.88622	0.5093	-3.70355	0.000212604	0.00402521
CASC2	38.652	1.84261	0.497355	3.70482	0.000211539	0.00402521
USP28	58.6867	2.05325	0.55448	3.70302	0.000213051	0.00403019
SNORD33	510.877	-1.97019	0.532163	-3.70223	0.000213715	0.00403928
BBS9	15.9564	2.30873	0.623689	3.70173	0.000214132	0.00404035
MFSD6	868.053	2.01304	0.543811	3.70172	0.000214139	0.00404035
CCDC22	806.002	1.54553	0.417559	3.70136	0.000214451	0.00404277
HMHA1	6549.37	2.70436	0.730759	3.70076	0.000214953	0.00404531
RPS27	270.137	-2.49078	0.673031	-3.70084	0.000214886	0.00404531
EYA2	459.17	4.09151	1.10595	3.69954	0.00021599	0.00404752
CES2	535.438	1.87458	0.506625	3.70013	0.000215487	0.00404752
ZDHHC12	15086.6	1.50886	0.407822	3.6998	0.000215767	0.00404752
UBE2D4	1137.34	1.45403	0.393015	3.69967	0.000215876	0.00404752
GPATCH3	2320.8	-1.33706	0.361374	-3.69994	0.000215654	0.00404752
MAZ	295.628	1.37035	0.370504	3.69861	0.000216783	0.00405891
GMPS	15183	2.1165	0.572311	3.69816	0.000217166	0.00406263
HIST1H3H	2147.73	1.66881	0.451893	3.69293	0.000221684	0.00414363
STEAP3	182.445	1.95346	0.529042	3.69246	0.000222096	0.0041478
STK4-AS1	127.959	1.86572	0.5054	3.69156	0.000222881	0.00415893
DNASE1	107.582	1.45879	0.395203	3.69125	0.000223158	0.00416057
CCDC61	267.599	1.70402	0.461782	3.69009	0.000224172	0.00417594
COIL	5097.2	-1.22439	0.331973	-3.68822	0.000225825	0.00420317
PTPRN2	51.0001	2.95305	0.800939	3.68699	0.000226926	0.00421696
PPP2R2A	10027	-1.24128	0.336668	-3.68696	0.000226949	0.00421696
NOP56	30704	-2.3725	0.643525	-3.68673	0.000227158	0.00421728
BDKRB2	3745.49	2.18101	0.591632	3.68643	0.000227419	0.00421857
LIPT2	571.396	1.47724	0.400779	3.68592	0.000227877	0.00422351
NFX1	631.876	2.63456	0.714946	3.68497	0.000228728	0.0042357
lnc-DALRD3-2	149.805	-1.79395	0.486986	-3.68379	0.000229791	0.00425181
DEPDC1	2991.96	2.12968	0.578242	3.68303	0.000230479	0.00425948
ESYT1	1451.21	1.53091	0.415681	3.6829	0.000230593	0.00425948
IER2	82957.8	-1.30526	0.354478	-3.6822	0.000231226	0.00426759
UBA6	132.238	2.39857	0.651691	3.68053	0.000232747	0.00429206
KIAA1524	9.55754	2.81879	0.766049	3.67965	0.000233557	0.00430008
RHOBTB2	713.448	1.50481	0.408958	3.67963	0.000233573	0.00430008
LUZP1	826.873	-1.04271	0.283473	-3.67832	0.000234773	0.00431857
LINC00578	17.4025	3.17816	0.864215	3.6775	0.000235527	0.00432829
IFIT2	17635.4	-2.01508	0.547975	-3.67732	0.000235695	0.00432829
ANO10	1488.07	1.2184	0.331417	3.67632	0.000236619	0.00434163
TTF2	66.2276	2.75578	0.749664	3.67602	0.000236904	0.00434323
NELFE	12509.4	2.32121	0.632043	3.67256	0.000240136	0.00439882
MRPL2	693.857	1.68855	0.45986	3.67187	0.000240778	0.00440692
PNPO	4550.8	1.31206	0.357466	3.67046	0.000242118	0.00442775
EPC1	1721.93	-2.26565	0.61766	-3.66812	0.000244344	0.00445956
AURKA	7816.95	1.63585	0.44598	3.66799	0.000244465	0.00445956
PMVK	2382.49	1.52727	0.416449	3.66737	0.000245056	0.00446664
ARHGAP26	142.533	3.66665	1.00046	3.66496	0.000247379	0.00450524
CYB5D2	462.179	1.23982	0.338334	3.66447	0.000247848	0.00451005
PPAN-P2RY11	79.7644	-2.18692	0.597122	-3.66243	0.000249834	0.00454243
CCNF	175.415	1.79057	0.489117	3.66081	0.000251416	0.00456063
C5orf63	54.4754	1.63452	0.446495	3.66077	0.000251457	0.00456063
PRRG2	152.55	1.10949	0.303067	3.66086	0.000251375	0.00456063
SNAI3	28.2568	2.54818	0.696125	3.66051	0.00025171	0.00456146
MRPS30	7213.17	-1.46087	0.399115	-3.66028	0.000251945	0.00456196
CREBZF	1482.41	-1.9815	0.541441	-3.65968	0.000252528	0.00456876
TXNRD2	99.9113	1.48967	0.407074	3.65946	0.000252743	0.00456889
TRPT1	5498.31	2.00148	0.546981	3.65915	0.000253057	0.00457082
SRGAP2B	972.468	1.45213	0.396913	3.65857	0.000253627	0.00457735
RQCD1	191.234	1.83976	0.503113	3.65675	0.000255432	0.00459791
POLR1C	9632.79	-1.66229	0.454592	-3.65667	0.000255511	0.00459791
TRMT5	4848.76	1.44443	0.395023	3.65658	0.000255602	0.00459791
LSM7	21939.7	1.13108	0.309316	3.6567	0.000255484	0.00459791
ZBTB11	3535.9	-1.34065	0.36699	-3.6531	0.000259097	0.00465698
C4orf27	753.697	2.09547	0.573724	3.6524	0.0002598	0.00466579
ZNF688	1293.84	1.21995	0.334119	3.65126	0.000260961	0.00468283
LOC100507462	12.4835	2.38694	0.653892	3.65036	0.000261872	0.00469466
XLOC_l2_001810	15.3273	1.96018	0.537009	3.65019	0.000262047	0.00469466
lnc-CNIH-1	6.7965	-2.57269	0.704895	-3.64976	0.000262488	0.00469873
PRPF3	1807.51	-1.86422	0.510909	-3.64882	0.000263445	0.00471202
SNORD18A	165.419	-1.77643	0.486982	-3.64784	0.000264456	0.00472626
EHHADH	43.8139	2.32213	0.636763	3.64676	0.000265563	0.00473835
ENTPD3-AS1	101.014	1.64815	0.451936	3.64686	0.000265461	0.00473835
TRIQK	9.5369	2.31805	0.635708	3.64641	0.000265927	0.004741
GATB	664.532	2.18938	0.600568	3.64552	0.000266848	0.00475356
LINC00958	781.354	1.71753	0.471219	3.64486	0.000267539	0.00475685
TMEM185B	3664.02	-1.63283	0.447961	-3.64504	0.000267353	0.00475685
DNAJC5	749.148	1.46541	0.402063	3.64472	0.000267681	0.00475685
GIN1	144.982	1.14014	0.312897	3.64381	0.000268631	0.00476987
CETN3	2413.36	1.74293	0.478411	3.64317	0.000269304	0.00477798
PCED1A	51.215	1.84935	0.507779	3.64204	0.000270484	0.00479505
EPHA2	1757.95	-1.60664	0.441246	-3.64114	0.000271437	0.00480807
PCDHGB2	48.9182	-1.88218	0.51711	-3.6398	0.000272846	0.00482914
LOC101928054	88.6431	2.32792	0.639635	3.63945	0.000273225	0.00483195
ACTR10	205.974	2.53299	0.69604	3.63915	0.00027354	0.00483363
NBAS	716.904	2.15663	0.592862	3.63766	0.000275123	0.00485771
C20orf27	2044.97	1.58729	0.436434	3.63697	0.000275869	0.00486352
ALG2	515.736	1.2898	0.354638	3.63694	0.000275894	0.00486352
KIF20A	3274.83	1.91237	0.526384	3.63303	0.000280117	0.00491825
PCK2	543.789	1.89793	0.522358	3.63339	0.000279717	0.00491825
LOC102606465	588.289	1.75479	0.482993	3.63316	0.000279967	0.00491825
SS18	881.543	1.69725	0.467167	3.63308	0.00028006	0.00491825
TRIM52-AS1	643.661	1.15262	0.317251	3.63316	0.000279977	0.00491825
lnc-ANKRD54-1	16.4879	2.03275	0.559652	3.63217	0.000281043	0.00493058
DNAJC18	389.593	2.22286	0.61212	3.63141	0.000281873	0.0049412
CPEB4	1698.31	-1.32992	0.366254	-3.63115	0.000282163	0.00494234
SAMD15	33.552	2.15754	0.59437	3.62996	0.00028346	0.00496112
lnc-SASS6-2	50.3565	2.1942	0.604578	3.6293	0.000284189	0.00496993
GRAMD4	471.719	2.2317	0.615038	3.62855	0.000285015	0.00497738
PSMG1	21450.6	2.12797	0.586459	3.6285	0.000285068	0.00497738
CABLES2	284.131	1.65921	0.457451	3.62708	0.000286645	0.00500094
CBLC	428.797	2.58297	0.712447	3.62549	0.000288417	0.00502788
SEMA4D	37.6507	2.22947	0.615025	3.625	0.000288957	0.00503329
SRPK1	10289.3	2.16843	0.598367	3.62392	0.000290177	0.00505055
RAET1E-AS1	173.468	2.79082	0.770285	3.6231	0.000291091	0.0050592
SDSL	4803.89	2.31104	0.637905	3.62286	0.000291364	0.0050592
TAZ	194.742	2.24673	0.620123	3.62304	0.000291165	0.0050592
lnc-TMEM234-1	24.8252	2.64333	0.7299	3.62149	0.000292909	0.00508203
SNORA15	168.436	-2.14505	0.592426	-3.62079	0.000293703	0.00509178
FLJ12825	10.3309	2.94827	0.81457	3.61942	0.000295258	0.00510667
H1F0	5219.4	2.10971	0.582838	3.61972	0.000294919	0.00510667
E2F3	93.8798	-1.08617	0.300087	-3.61952	0.000295144	0.00510667
WBSCR28	37.537	2.49631	0.690289	3.61633	0.00029881	0.00515708
SH3BP2	22.5291	2.43339	0.672901	3.61627	0.000298876	0.00515708
LTBP1	65.8099	1.76877	0.489103	3.61636	0.000298779	0.00515708
NIPSNAP3A	948.06	2.34482	0.648502	3.61575	0.000299478	0.00516341
ZBED3	1274.19	1.96654	0.544162	3.61388	0.000301645	0.00519671
SPATA17	49.0693	2.41374	0.668318	3.61166	0.000304247	0.00523553
WDR77	2412.59	1.9231	0.532517	3.61135	0.000304613	0.00523553
HDDC3	1431.13	1.69306	0.468813	3.61137	0.000304586	0.00523553
SART3	2782.61	-1.24808	0.345702	-3.61026	0.000305886	0.00525331
SMNDC1	13132.3	-1.79193	0.496506	-3.60907	0.000307294	0.00527338
XLOC_l2_013267	115.824	2.85146	0.790349	3.60785	0.000308741	0.00528929
MTBP	258.224	2.73092	0.756972	3.60768	0.000308943	0.00528929
MAPK11	1173.83	2.24572	0.622477	3.60771	0.000308912	0.00528929
SLC27A4	263.287	2.46115	0.68227	3.6073	0.0003094	0.00529255
OMA1	591.401	2.10487	0.583531	3.60712	0.000309614	0.00529255
APPBP2	875.502	2.08322	0.577696	3.60609	0.000310844	0.00530945
HMMR	6974.88	2.57152	0.713547	3.60385	0.000313537	0.00534301
PRKAA1	437.774	2.13247	0.591699	3.60398	0.000313386	0.00534301
DPM1	14711.1	1.93237	0.536185	3.60393	0.000313441	0.00534301
LOC101929761	33.3825	3.09034	0.857599	3.60348	0.000313982	0.00534645
AATK	170.908	2.9025	0.805636	3.60275	0.000314872	0.00535746
CCSER2	873.507	2.18417	0.606459	3.60151	0.000316377	0.0053789
MOCOS	593.668	2.60696	0.723928	3.60114	0.00031683	0.00538244
PAOX	59.8523	2.38621	0.662781	3.6003	0.000317846	0.00538722
SNORD91B	335.344	-2.18687	0.607401	-3.60038	0.000317753	0.00538722
ZFAND2B	809.187	1.93098	0.536328	3.60036	0.000317772	0.00538722
COG6	1502.25	2.6641	0.740223	3.59905	0.000319377	0.00540901
SEC22C	899.7	1.50158	0.417309	3.59825	0.000320365	0.00542156
TYK2	210.936	1.67183	0.46475	3.59727	0.00032157	0.00543777
MAPT	31.9448	2.40406	0.669188	3.59251	0.00032751	0.00552972
ZNF267	1179.83	-1.56551	0.435762	-3.59258	0.000327422	0.00552972
EID3	302.179	-2.78471	0.775226	-3.59213	0.000327987	0.00553353
C3orf52	3636.51	-1.90576	0.531346	-3.58667	0.000334923	0.00564189
GSS	11224.1	1.35229	0.377012	3.58686	0.000334682	0.00564189
ZNF668	9323.62	-1.3331	0.371769	-3.58581	0.000336028	0.00565618
KIF5C	42.3474	4.10255	1.14428	3.58527	0.000336725	0.00565924
RGS16	810.365	-3.07761	0.858399	-3.58529	0.000336698	0.00565924
CTPS2	187.844	2.15883	0.602377	3.58386	0.000338554	0.00568563
STON1	42.1281	3.83911	1.07144	3.58313	0.000339498	0.00569715
LOXL1-AS1	24.154	2.78705	0.778261	3.58112	0.000342123	0.00573682
RGS19	3455.44	1.94295	0.542909	3.57878	0.000345201	0.00578402
WBSCR16	444.844	1.49342	0.417382	3.57805	0.000346162	0.00579571
SLC16A10	70.3348	2.66185	0.744355	3.57605	0.000348821	0.00583578
lnc-DCAF4L1-1	98.1635	-2.91843	0.816155	-3.57583	0.00034912	0.00583635
NBR2	29.9227	2.03978	0.570549	3.57512	0.000350064	0.0058477
TCF7	361.929	3.13621	0.877524	3.57393	0.000351666	0.00586999
RTN2	165.75	2.19242	0.613598	3.57306	0.000352832	0.00588053
lnc-KIAA1429-1	170.663	1.6795	0.470043	3.57307	0.000352814	0.00588053
ACTL7B	9.28615	-2.54525	0.712454	-3.57251	0.000353582	0.00588858
GADD45B	16118.2	-2.19337	0.614001	-3.57225	0.000353928	0.00588988
LOC81691	170.281	2.22418	0.622885	3.57077	0.000355933	0.00591877
lnc-PRR11-1	68.1899	1.84845	0.517808	3.56976	0.000357304	0.0059326
MLF2	9127.73	1.45348	0.40715	3.56988	0.000357147	0.0059326
WDFY3	496.536	-2.19042	0.613817	-3.56853	0.000358993	0.00595508
PPP6R2	2197.92	1.94128	0.544023	3.56838	0.0003592	0.00595508
HNRNPA0	3838.49	-1.52087	0.426374	-3.56698	0.000361118	0.00598238
SF3B4	449.878	-1.13944	0.319465	-3.56671	0.000361494	0.0059841
ACTR3B	310.469	2.13001	0.597227	3.5665	0.000361787	0.00598445
ATR	2756.31	1.76308	0.49446	3.56568	0.00036292	0.00599715
SMG6	404.633	1.71484	0.480948	3.56555	0.0003631	0.00599715
SCRN2	1055.67	1.43784	0.403307	3.56513	0.000363682	0.00600225
DHRS3	7990.57	2.35559	0.660917	3.56412	0.000365082	0.00601634
NDRG3	546.122	2.1155	0.593531	3.56426	0.000364884	0.00601634
lnc-RALGAPA1-1	30.9301	2.75395	0.772829	3.56347	0.000365984	0.00602218
SIGIRR	2594.51	1.71288	0.48066	3.56361	0.000365795	0.00602218
CCDC157	242.234	1.66071	0.466064	3.56325	0.000366286	0.00602263
CABYR	10.7319	2.23562	0.627639	3.56195	0.000368116	0.00604821
NUP37	4559.64	2.07057	0.581422	3.56122	0.000369132	0.00605365
SLC45A3	1023.75	1.96382	0.551461	3.56112	0.000369273	0.00605365
KCTD17	217.137	1.88123	0.52823	3.56139	0.000368891	0.00605365
ANKRD26	12.7121	2.19385	0.616867	3.55644	0.000375911	0.00615789
DLX4	104.795	1.96347	0.552163	3.55597	0.000376591	0.00616444
lnc-XRCC2-4	126.008	-1.62327	0.456601	-3.55511	0.000377815	0.00617758
NANS	19808.1	1.2525	0.352319	3.55502	0.000377956	0.00617758
MVB12B	408.409	3.63983	1.02431	3.55344	0.000380233	0.00621019
CDKL1	173.752	1.83636	0.516821	3.55319	0.000380589	0.0062114
BIVM	589.055	2.56187	0.721093	3.55276	0.000381206	0.00621224
C21orf33	4431.96	1.85742	0.522805	3.55279	0.000381165	0.00621224
NRBP2	990.133	2.36454	0.66559	3.55255	0.000381521	0.00621278
FAM216A	3268.67	2.03619	0.573376	3.55123	0.000383428	0.00623922
NFYA	842.199	-2.68114	0.755189	-3.55029	0.000384806	0.00625278
SPTLC2	383.019	1.78221	0.501992	3.55027	0.00038483	0.00625278
FOXL2NB	250.631	2.50756	0.706347	3.55004	0.000385171	0.00625369
MIR4697HG	24.7639	3.63503	1.02428	3.54885	0.000386923	0.00626827
AMACR	28.5369	1.74194	0.490824	3.549	0.000386692	0.00626827
FAM103A1	5518.37	-1.64109	0.462401	-3.54907	0.00038659	0.00626827
LOC102724195	19.5105	3.63555	1.02495	3.54704	0.000389586	0.00630194
lnc-FOXI2-1	142.321	2.47719	0.698418	3.54685	0.000389861	0.00630194
KLHL23	206.838	2.25943	0.636973	3.54713	0.000389447	0.00630194
ZSCAN5A	290.814	2.79041	0.787591	3.54297	0.000395647	0.00638608
LRRC46	80.6626	1.39207	0.392891	3.54316	0.000395367	0.00638608
RLN1	53.0366	2.65083	0.748415	3.54193	0.000397216	0.00640671
GEN1	272.216	2.47766	0.69961	3.54149	0.00039788	0.00641272
POLQ	1129.68	1.66767	0.47101	3.54062	0.000399185	0.00642904
GPR153	58.4647	2.33185	0.658797	3.53957	0.000400783	0.00644535
C19orf60	1895.44	1.31257	0.370825	3.53959	0.000400756	0.00644535
PIF1	1735.13	2.7479	0.776393	3.53931	0.000401176	0.00644695
PLK4	417.586	1.42435	0.402526	3.53853	0.000402366	0.00646135
PFKM	8786.59	1.60566	0.453802	3.53825	0.000402791	0.00646345
EXOSC7	3484.9	1.87952	0.531234	3.53803	0.000403121	0.00646404
NUP98	8006.25	-1.48862	0.420778	-3.53778	0.000403511	0.00646423
PHKA2	1792.01	1.92579	0.544536	3.53657	0.000405364	0.00648582
WWTR1	1697.53	-1.31907	0.373127	-3.53518	0.000407497	0.00651521
FAM86DP	22.4194	1.64627	0.465789	3.53436	0.000408764	0.00653073
SNHG15	1112.68	-1.5665	0.443298	-3.53375	0.000409708	0.00654105
PCED1B	136.31	2.17486	0.615542	3.53325	0.000410488	0.00654741
STAG3L2	632.883	1.81644	0.514119	3.53311	0.000410701	0.00654741
MPV17	9227.52	1.30971	0.370732	3.53277	0.000411227	0.00655105
CCDC134	130.218	1.63878	0.46397	3.53208	0.000412302	0.00656342
lnc-GFM1-1	46.4588	2.3957	0.678706	3.52981	0.000415858	0.00661523
lnc-RBP3-1	10.8834	2.36379	0.669709	3.52958	0.000416226	0.00661631
KCTD11	3780.57	2.23741	0.634137	3.52828	0.000418271	0.00664401
LOC101928489	80.9341	2.4895	0.705687	3.52776	0.000419086	0.00665216
GATS	336.326	2.16005	0.612346	3.5275	0.0004195	0.00665392
SHMT1	1230.86	2.01181	0.570411	3.52695	0.000420374	0.00666298
MMP28	500.792	1.89588	0.537733	3.5257	0.000422371	0.00668982
MARK4	68.4604	1.78308	0.505769	3.52548	0.000422721	0.00669055
FAM72D	1623.26	2.25575	0.639907	3.52511	0.000423301	0.00669242
MTIF3	4392.98	2.021	0.573329	3.52502	0.000423448	0.00669242
lnc-CHADL-2	46.7042	-1.81373	0.51465	-3.52419	0.000424773	0.00670854
ZNF25	45.0174	2.49615	0.708358	3.52385	0.000425329	0.00671251
KATNAL1	1448.5	2.55757	0.725963	3.523	0.000426687	0.00672429
FOCAD	4465.98	1.73163	0.491513	3.52306	0.000426599	0.00672429
STK39	1220.38	2.66334	0.757002	3.51828	0.000434355	0.00683265
CBS	4724.36	2.62784	0.746872	3.51846	0.000434059	0.00683265
GPALPP1	541.805	2.16346	0.614936	3.51819	0.000434494	0.00683265
MPC2	6082.04	1.39927	0.397772	3.51778	0.000435174	0.00683846
RB1	4169.61	2.54223	0.723405	3.51425	0.000440992	0.00692063
XYLB	11.8016	2.17748	0.619619	3.51423	0.000441033	0.00692063
AP4M1	292.36	1.86215	0.53002	3.51336	0.000442474	0.0069383
lnc-RP11-17M16.1.1-1	29.2679	3.11408	0.886489	3.51282	0.000443374	0.00694745
PRG1	16.0557	2.17275	0.618691	3.51184	0.000445015	0.00696393
JMJD1C-AS1	366.923	1.21934	0.34721	3.51181	0.000445058	0.00696393
MVK	7326.2	1.77666	0.506043	3.51089	0.000446609	0.00698322
FBXL17	121.574	1.8025	0.513535	3.50998	0.000448147	0.0070023
CDKL2	13.8486	2.80696	0.800059	3.50844	0.000450737	0.00703277
RBBP4	6025.48	1.66424	0.474351	3.50846	0.000450703	0.00703277
MROH1	434.936	1.65414	0.471506	3.50822	0.000451122	0.00703379
WDR4	347.555	1.76594	0.503425	3.50785	0.000451739	0.00703842
TMEM69	2755.01	1.86449	0.531597	3.50735	0.000452598	0.00704682
HDAC6	45.335	1.77054	0.504956	3.50632	0.000454343	0.00706899
lnc-PHC3-1	8.11461	-2.73367	0.779773	-3.50573	0.000455356	0.00707898
RBBP8NL	21.1408	2.31117	0.659286	3.50557	0.000455629	0.00707898
lnc-EXOC4-1	11.6871	2.39796	0.68428	3.50436	0.000457704	0.0071014
ZGRF1	51.9822	1.40054	0.399658	3.50435	0.000457718	0.0071014
LPCAT2	357.538	2.31061	0.659588	3.50311	0.000459857	0.00712831
SSBP4	2303.89	1.9864	0.567063	3.50297	0.0004601	0.00712831
FAM72A	1256.24	2.15847	0.616221	3.50275	0.000460474	0.00712889
SNORD105	134.925	-1.80024	0.513975	-3.50257	0.000460786	0.00712889
MSH2	2789.61	2.55114	0.728712	3.5009	0.000463695	0.00715127
FAM111A	1063.15	2.28175	0.651708	3.50119	0.000463189	0.00715127
lnc-SLC30A7-2	23.3448	1.85415	0.529528	3.50151	0.000462622	0.00715127
HSPE1	33818.6	1.58231	0.451983	3.5008	0.000463857	0.00715127
SLC35F6	995.702	1.18295	0.337886	3.50103	0.000463467	0.00715127
FEZ1	6336.18	2.84027	0.811879	3.49839	0.000468069	0.00720507
ANAPC2	115.049	1.90017	0.543178	3.49825	0.00046833	0.00720507
TFDP2	3250.2	1.83512	0.524691	3.49753	0.000469584	0.00721932
SLC4A7	598.935	2.33651	0.668435	3.4955	0.000473174	0.00726436
HIC2	4581.24	-1.42823	0.408583	-3.49558	0.000473031	0.00726436
GLI1	83.4518	3.3797	0.967021	3.49497	0.000474122	0.00726788
METTL5	7410.87	1.97361	0.564725	3.49481	0.000474394	0.00726788
lnc-FAM182B-1	133.384	1.37835	0.394371	3.49507	0.000473943	0.00726788
USP40	400.848	1.80809	0.517473	3.49407	0.000475711	0.00728299
lnc-FSCN2-1	90.9076	1.81861	0.520638	3.49303	0.000477564	0.00730627
FLJ13744	847.063	-3.17374	0.908832	-3.49211	0.000479213	0.0073264
C17orf58	448.376	1.65621	0.474351	3.49153	0.000480269	0.00733235
ZNF143	2320.25	-1.38653	0.397093	-3.49171	0.000479946	0.00733235
VPS45	984.495	2.37848	0.681421	3.49047	0.000482169	0.00734303
PDZD7	16.4381	2.12097	0.607658	3.4904	0.000482303	0.00734303
SLC35E2B	529.271	1.93711	0.554983	3.4904	0.0004823	0.00734303
TMEM65	643.72	2.41244	0.69141	3.48916	0.00048455	0.00737213
CCDC91	1487.96	2.27207	0.651278	3.48863	0.000485503	0.00738152
SEPSECS-AS1	13.4585	2.50344	0.717673	3.48828	0.000486137	0.00738605
SSBP1	17791.3	1.30128	0.373143	3.48735	0.000487831	0.00740669
DSCC1	1151.73	2.23722	0.64164	3.48672	0.000488981	0.00741903
PLSCR3	133.948	1.2859	0.36884	3.48634	0.000489686	0.00742421
HSD17B4	3212.88	1.27308	0.365181	3.48617	0.000489998	0.00742421
STXBP4	80.5428	2.49259	0.715298	3.48468	0.000492722	0.00746035
lnc-GINS2-1	190.852	1.33462	0.383212	3.48273	0.000496325	0.00750973
PAPD5	58.7047	-1.42591	0.409453	-3.48248	0.000496791	0.00751162
lnc-SPSB4-1	29.7102	-1.54757	0.444631	-3.48058	0.000500326	0.00755987
APOO	7042.98	2.21142	0.635786	3.47824	0.000504709	0.00762087
GSDMD	935.519	1.84686	0.531132	3.47721	0.000506669	0.00764521
LOC102724348	2645.03	3.23166	0.92962	3.47633	0.000508329	0.007665
GLT8D1	1553.56	1.98974	0.572476	3.47568	0.000509565	0.00767506
TMCO6	1723.14	1.89554	0.545416	3.4754	0.000510085	0.00767506
WDHD1	2663.33	1.69191	0.486867	3.4751	0.000510661	0.00767506
SCOC	530.244	1.67489	0.481948	3.47526	0.000510363	0.00767506
ZNF3	2417.39	-1.63769	0.471291	-3.4749	0.000511049	0.00767506
COPS2	10945.2	-1.23719	0.356038	-3.47488	0.000511089	0.00767506
MFAP1	11810.6	-1.55533	0.447635	-3.47455	0.000511705	0.00767907
LOC101927476	55.4186	-1.91329	0.551117	-3.47166	0.000517255	0.00775177
SBF1	10028.8	1.57243	0.452911	3.47182	0.000516935	0.00775177
MEF2B	1684.3	1.70853	0.49225	3.47086	0.000518795	0.00776956
GRAMD1C	262.062	2.61302	0.753075	3.4698	0.000520849	0.00779501
PIGK	594.711	1.77423	0.51147	3.46888	0.000522632	0.00781638
C14orf80	1420.4	2.26184	0.652277	3.46761	0.000525107	0.00784807
CEBPZOS	176.749	2.52838	0.729229	3.4672	0.000525911	0.00784824
THUMPD1	1363.9	-1.85908	0.536235	-3.46691	0.000526488	0.00784824
C1orf53	907.712	1.31483	0.379254	3.46688	0.000526546	0.00784824
MORN2	1559.16	1.21634	0.350824	3.46708	0.000526151	0.00784824
CTNNBIP1	783.555	1.46485	0.422627	3.46606	0.000528152	0.00786686
SH3GL3	160.068	2.47852	0.715201	3.46549	0.00052927	0.00787284
SNORD30	564.95	-1.5929	0.459624	-3.46566	0.000528934	0.00787284
NDUFS8	35306.3	1.15521	0.33339	3.46504	0.000530156	0.0078807
EPN2	74.9988	1.50849	0.435406	3.46455	0.000531116	0.00788963
LHFP	5778.73	2.15058	0.620925	3.46351	0.000533183	0.00790966
CASP6	1050.59	1.77012	0.511072	3.46355	0.000533098	0.00790966
OSCP1	687.71	1.8553	0.535735	3.4631	0.000533989	0.00791628
ACTA2	319.205	2.10937	0.609201	3.46252	0.000535136	0.00792795
NIPSNAP1	1893.14	1.48185	0.428003	3.46225	0.000535683	0.0079307
NADSYN1	2007.95	1.61472	0.466509	3.46128	0.000537609	0.00795386
KIF9-AS1	141.178	1.83	0.528844	3.46037	0.000539432	0.00797547
PNKD	259.801	1.6834	0.486565	3.45976	0.000540665	0.00798833
TRMT1L	121.699	2.63411	0.761644	3.45845	0.000543292	0.00801638
LONP1	1653.34	1.10956	0.320813	3.45858	0.000543034	0.00801638
PLEKHA3	1636.67	-1.41922	0.4105	-3.4573	0.000545618	0.0080453
KIAA1107	22.744	2.06682	0.598023	3.45608	0.000548084	0.00807625
SLC25A42	141.154	2.5617	0.741431	3.45507	0.000550144	0.00809898
lnc-PRR15L-2	191.452	1.35834	0.393156	3.45497	0.000550362	0.00809898
ZCRB1	2393.64	1.44573	0.418576	3.45393	0.000552482	0.00812473
FAM207A	1376.35	1.69701	0.491371	3.45363	0.000553098	0.00812835
C17orf100	150.515	1.44405	0.418299	3.4522	0.000556046	0.00816623
LRRC73	102.963	2.72534	0.789678	3.4512	0.000558105	0.00819099
GALK1	204.126	1.65975	0.48097	3.45084	0.000558851	0.00819648
PARD6G	432.024	2.96924	0.860542	3.45043	0.000559684	0.00820281
ROM1	502.952	1.40726	0.407871	3.45027	0.000560028	0.00820281
ZNF839	819.282	2.46037	0.71318	3.44986	0.000560878	0.00820979
MCEE	915.701	2.0902	0.605938	3.44953	0.000561558	0.00821427
LOC143666	122.564	1.74636	0.5063	3.44927	0.000562115	0.00821581
GABARAPL2	2884.8	1.5955	0.462581	3.44912	0.00056241	0.00821581
lnc-POLR3G-1	22.0613	1.98267	0.5749	3.44871	0.000563263	0.00822282
lnc-PRAGMIN.1-3	57.3078	1.5868	0.460149	3.44845	0.000563807	0.0082253
lnc-SORCS3-7	149.199	-1.4784	0.428847	-3.44739	0.000566024	0.00824671
GGCX	1575.85	1.32646	0.38477	3.44742	0.000565977	0.00824671
CXorf30	15.4604	2.25603	0.654857	3.44508	0.000570887	0.00831205
CCDC53	1957.6	1.86844	0.542545	3.44385	0.000573503	0.00834461
HS2ST1	401.015	2.09548	0.608521	3.44355	0.000574121	0.00834809
FAM175A	163.158	2.14507	0.62299	3.44318	0.000574912	0.00835407
SGMS2	937.755	-1.31147	0.380918	-3.44291	0.000575494	0.008357
lnc-RTN2-1	6.75344	-2.36412	0.6867	-3.44272	0.000575889	0.00835723
EDA	44.3129	1.93121	0.561084	3.44193	0.000577573	0.00837613
LOC101927495	12.7583	1.78938	0.519962	3.44136	0.000578793	0.00838831
IMPDH2	11097.3	1.79151	0.520805	3.43989	0.000581943	0.0084284
SNORD42B	163.037	-1.50134	0.436543	-3.43915	0.00058354	0.00844597
ABCD3	663.406	1.91987	0.558769	3.43589	0.000590616	0.00854277
CHAF1B	3260.26	1.93793	0.564066	3.43563	0.000591168	0.00854513
SNORD55	499.426	-1.52561	0.444111	-3.4352	0.000592122	0.0085533
ASL	1627.02	1.30953	0.381387	3.43359	0.000595638	0.00859845
SNX33	322.028	1.40539	0.409413	3.43269	0.000597635	0.00862162
CAMKK2	321.328	2.0691	0.602909	3.43186	0.000599449	0.00864213
HIST1H2BF	3634.88	1.54623	0.450623	3.43131	0.000600673	0.0086541
FAM105A	15.8438	2.61464	0.762091	3.43088	0.000601631	0.00865897
SLC6A15	14.252	2.61209	0.761364	3.4308	0.000601799	0.00865897
LRBA	843.457	2.08749	0.608631	3.42981	0.00060401	0.00868511
C6orf211	85.3128	1.56019	0.454974	3.42919	0.000605387	0.00869923
SPDEF	82.0914	1.74128	0.507827	3.42889	0.000606058	0.00870319
LOC100129550	648.524	2.49544	0.727869	3.42842	0.000607102	0.00871249
DNAJC13	1692.99	1.56005	0.455113	3.42782	0.00060845	0.00872614
TRMT10C	29322.3	-2.39684	0.699611	-3.42596	0.000612635	0.00878043
SAP30	1613.09	2.37784	0.694426	3.42418	0.000616659	0.00882661
MFN1	615.899	2.01981	0.589866	3.42419	0.000616638	0.00882661
HAUS4	706.78	1.61317	0.471327	3.42261	0.000620219	0.00887179
CCP110	708.902	1.9658	0.57449	3.42182	0.000622024	0.00889183
lnc-ARSD-1	1541.34	-1.41395	0.41342	-3.42014	0.00062588	0.00894114
GAS5-AS1	17.6384	2.57151	0.752188	3.4187	0.0006292	0.00898273
VAV2	3745.55	2.27806	0.666393	3.41849	0.000629689	0.00898389
TRADD	8318.98	2.0166	0.590064	3.41759	0.000631778	0.00900785
DALRD3	1188.27	2.1636	0.633228	3.41677	0.000633678	0.00902325
TNKS	230.497	1.68302	0.492572	3.4168	0.000633617	0.00902325
MAPK9	531.695	2.15726	0.6315	3.41609	0.000635273	0.00903533
AMZ2P1	737.665	1.08793	0.318539	3.41539	0.000636913	0.00905173
PCMTD1	9.42467	2.1283	0.623352	3.41428	0.00063951	0.00908278
DOCK9	717.773	-1.80803	0.529626	-3.41378	0.000640687	0.00909362
HOXC13-AS	558.644	2.27306	0.665956	3.41322	0.000641992	0.0091049
lnc-CXXC5-1	51.8508	1.39861	0.409779	3.41309	0.000642309	0.0091049
NABP2	711.707	1.11934	0.328112	3.41145	0.000646192	0.00915404
SFXN4	2522.7	1.75339	0.51402	3.41113	0.000646939	0.00915873
LRRC16A	20.7916	1.95322	0.572682	3.41066	0.000648057	0.00916865
PITPNM3	178.152	2.96624	0.869976	3.40957	0.000650658	0.00918784
SNORA6	1541.61	-2.14991	0.630552	-3.40956	0.000650666	0.00918784
ZFAT	39.3375	-1.75585	0.514974	-3.40959	0.000650598	0.00918784
ZNRF1	284.436	1.56089	0.457953	3.40841	0.000653435	0.00922102
HSD17B7	144.223	1.57164	0.461156	3.40805	0.000654287	0.00922713
TEX261	72.4874	1.49938	0.440027	3.40748	0.000655665	0.00924064
COX18	15.8171	2.40897	0.707006	3.40727	0.00065615	0.00924155
DVL2	2909.99	1.84382	0.541575	3.40455	0.000662742	0.00932842
TPD52L1	6715.44	1.79374	0.527002	3.40366	0.000664889	0.00935265
ACOT7	7594.41	1.19578	0.35135	3.40338	0.000665585	0.00935647
AKT1	5067.67	1.52743	0.449106	3.40104	0.000671303	0.00943082
GPHN	1820.26	2.34115	0.688462	3.40055	0.000672501	0.00944162
CAMLG	117.582	1.61143	0.473976	3.39982	0.000674307	0.00946093
lnc-COLQ-1	96.8465	-1.68604	0.496062	-3.39885	0.000676692	0.00948836
MAP3K6	763.26	2.165	0.637142	3.39799	0.000678833	0.00951126
PFN4	52.9355	2.09409	0.6163	3.39784	0.000679191	0.00951126
ARHGEF34P	21.0046	2.41484	0.710884	3.39695	0.000681405	0.00953395
LINC00847	130.902	1.69405	0.498712	3.39684	0.000681677	0.00953395
SLC25A27	17.4617	2.44179	0.71915	3.39538	0.000685339	0.00955582
lnc-DRD2-1	14.9279	2.27827	0.670925	3.39571	0.000684512	0.00955582
KCTD1	369.905	1.89835	0.559016	3.39588	0.000684075	0.00955582
GTF2IRD1	36.042	1.8822	0.554348	3.39535	0.000685413	0.00955582
SUN2	207.37	1.75973	0.51823	3.39565	0.000684654	0.00955582
RNF181	16406.4	1.08294	0.319061	3.39414	0.000688436	0.00958581
LANCL1	944.844	2.10864	0.621433	3.39319	0.000690847	0.00960116
PFKP	10311.1	1.80436	0.531755	3.39322	0.000690749	0.00960116
lnc-TMEM99-5	543.765	1.04028	0.306576	3.39322	0.000690766	0.00960116
FAM111B	989.148	1.90414	0.561287	3.39244	0.000692722	0.00962114
PSIP1	588.058	2.87676	0.848346	3.39102	0.000696322	0.00966504
NIPSNAP3B	32.66	2.43272	0.717999	3.38819	0.00070355	0.0097592
SNORA40	625.554	-1.0209	0.301352	-3.38773	0.000704744	0.00976961
lnc-ITPA-1	9.6194	-1.99412	0.588889	-3.38624	0.00070858	0.00981659
TVP23B	7862.42	-1.12041	0.330915	-3.38578	0.00070975	0.00982663
LOC440600	10.0645	2.09428	0.618611	3.38546	0.000710592	0.00983209
RWDD4	161.516	2.00122	0.591257	3.38468	0.000712601	0.00985369
YBEY	847.706	1.69925	0.502094	3.38432	0.00071355	0.00986062
CTSZ	617.635	1.79061	0.529321	3.38284	0.000717396	0.00990755
ZNF575	58.5334	2.39189	0.707177	3.38231	0.00071879	0.00992057
HIST2H3A	8661.15	3.02982	0.895931	3.38176	0.000720238	0.00992891
TECPR1	926.826	2.16751	0.640947	3.38173	0.000720297	0.00992891
NICN1	906.781	1.43401	0.424068	3.38156	0.000720757	0.00992903
SNX14	3220.54	1.95823	0.579292	3.38037	0.00072387	0.00996567
SERPINB13	337.352	2.93916	0.869608	3.37987	0.000725212	0.00997474
SNORA71B	735.949	-1.14778	0.339601	-3.37978	0.000725436	0.00997474
TTC37	3473.52	1.59699	0.472585	3.37927	0.00072679	0.00998712

## Sheet: ALL
Gene	baseMean	log2FoldChange	lfcSE	stat	pvalue	padj
NOM1	246.602	-6.41157	0.964421	-6.6481	2.96898e-11	1.76534e-08
BMI1	5749.32	5.39801	0.538933	10.0161	1.29495e-23	9.49627e-20
RRN3P2	134.744	-5.31057	0.814542	-6.51971	7.04439e-11	3.44392e-08
SNORD21	3479.06	-5.01749	0.472676	-10.6151	2.53583e-26	5.57883e-22
SNORD51	397.124	-4.99579	0.848589	-5.88717	3.92857e-09	8.91015e-07
lnc-TPBG-1	41.4691	4.92716	0.894929	5.50565	3.67808e-08	5.2205e-06
PXN-AS1	110.762	4.89564	0.599488	8.16638	3.1779e-16	5.37799e-13
SNORD4B	2072.11	-4.71907	0.527907	-8.93921	3.91969e-19	1.2319e-15
lnc-FBXW5-1	910.991	-4.65673	0.514093	-9.05816	1.32675e-19	4.86476e-16
SNORD84	1044.12	-4.59653	0.701672	-6.55082	5.72213e-11	2.97333e-08
RIOK2	1451.84	-4.57845	0.553068	-8.27828	1.24968e-16	2.49935e-13
SNORD56B	668.369	-4.53526	0.719687	-6.30171	2.94373e-10	1.06167e-07
GRTP1	159.336	4.52821	0.804516	5.62848	1.818e-08	2.98477e-06
HIST1H1B	1100.55	4.4918	0.516391	8.69844	3.36464e-18	7.40222e-15
SRD5A2	28.8225	-4.41108	0.820338	-5.37715	7.56731e-08	9.4057e-06
SLED1	34.6801	-4.36793	1.10824	-3.94134	8.10281e-05	0.00203235
SNORD1B	655.838	-4.35995	0.678945	-6.42166	1.34794e-10	5.81463e-08
LOC101927512	44.0234	4.35855	0.944999	4.61223	3.98379e-06	0.000211189
lnc-VAPA-1	144.204	-4.35775	0.776401	-5.61275	1.99134e-08	3.22129e-06
SNORA53	321.151	-4.29462	0.643375	-6.67514	2.46999e-11	1.50944e-08
CHD6	953.485	-4.27671	0.621686	-6.87922	6.01812e-12	4.27092e-09
SORBS2	26.8178	4.23673	0.960243	4.41215	1.02351e-05	0.000441587
SNORA45B	4075.47	-4.23332	0.706743	-5.9899	2.09965e-09	5.3712e-07
LRRC34	342.172	4.20942	0.936587	4.49442	6.97592e-06	0.000322291
lnc-SCRG1-1	107.186	4.197	0.868578	4.83204	1.35142e-06	9.34942e-05
XLOC_l2_008163	367.748	-4.17046	0.764817	-5.45288	4.95603e-08	6.63551e-06
SNORD56	2702.32	-4.11011	0.657016	-6.25573	3.95672e-10	1.36012e-07
KIF5C	42.3474	4.10255	1.14428	3.58527	0.000336725	0.00565924
EYA2	459.17	4.09151	1.10595	3.69954	0.00021599	0.00404752
ZBTB24	2379.36	-4.06716	0.773186	-5.26027	1.43848e-07	1.58565e-05
ARC	1685.71	-4.03941	1.04993	-3.8473	0.000119425	0.00270303
INPP5D	150.113	4.03172	0.926263	4.35267	1.34489e-05	0.000543887
EWSR1	1825.42	-3.99656	0.389393	-10.2636	1.02841e-24	1.13125e-20
PTPN20B	135.136	3.98192	1.40348	2.83718	0.00455136	0.0357859
SYT12	1876.7	3.97415	1.18353	3.35787	0.000785448	0.0105752
lnc-NDFIP2-1	55.9843	-3.96508	0.781053	-5.07659	3.84274e-07	3.46408e-05
SNORA68	1890.98	-3.96491	0.742919	-5.33693	9.45338e-08	1.11814e-05
SNORD38B	6190.67	-3.92542	0.417927	-9.39261	5.85339e-21	3.21937e-17
DHX57	222.324	-3.91833	0.538919	-7.27073	3.57557e-13	3.57557e-10
CENPK	691.711	3.91504	0.689305	5.67969	1.34942e-08	2.38641e-06
PRPS1	20.2059	-3.90024	0.87805	-4.44194	8.91531e-06	0.000392274
SNORD35B	1788.73	-3.88865	0.609899	-6.37589	1.81906e-10	7.55081e-08
NEIL3	160.337	3.8852	0.597209	6.50559	7.73906e-11	3.70129e-08
LOC100128361	88.7153	3.8636	0.490349	7.87928	3.29267e-15	5.17419e-12
SNORA72	976.344	-3.86356	0.508432	-7.59898	2.98479e-14	3.86267e-11
lnc-NUFIP2-1	27.7753	3.84756	0.729473	5.27444	1.33166e-07	1.49472e-05
LOC100506538	18.0661	3.84087	0.768624	4.99707	5.82081e-07	4.79617e-05
STON1	42.1281	3.83911	1.07144	3.58313	0.000339498	0.00569715
HIST2H2BE	212.098	-3.82503	0.874346	-4.37474	1.21579e-05	0.000501826
SNORD36B	229.459	-3.81316	0.538066	-7.08679	1.37261e-12	1.16144e-09
RPGRIP1L	25.9825	3.80542	0.639739	5.9484	2.70781e-09	6.54635e-07
LINC00334	56.9427	-3.79885	0.544406	-6.97798	2.99458e-12	2.35288e-09
LOC100996255	133.923	3.78612	0.559241	6.77011	1.28689e-11	8.32693e-09
TM4SF19-AS1	19.5052	3.78065	0.689632	5.48213	4.2024e-08	5.81464e-06
SPERT	67.5014	3.76512	0.810923	4.64301	3.43375e-06	0.000187917
UACA	64.6538	3.76213	0.767613	4.90108	9.53133e-07	6.96642e-05
SNORA41	552.935	-3.74016	0.695125	-5.38056	7.42551e-08	9.29022e-06
SBK1	31.6528	3.72854	0.757139	4.92451	8.45741e-07	6.39391e-05
TSC1	195.979	-3.726	0.486841	-7.65341	1.95721e-14	2.69116e-11
lnc-AF165138.7.1-2	15.2975	-3.72322	0.679812	-5.47684	4.32981e-08	5.88432e-06
SYK	448.519	3.6911	0.908374	4.06341	4.83603e-05	0.00139623
ITGB1	365.033	3.68857	0.415728	8.87255	7.14916e-19	1.96602e-15
ADCY1	20.1063	3.67362	0.987173	3.72136	0.000198155	0.00383191
RNF6	508.393	-3.67029	0.849747	-4.31928	1.56542e-05	0.000613891
ARHGAP26	142.533	3.66665	1.00046	3.66496	0.000247379	0.00450524
lnc-GPER-2	28.9192	3.65125	1.12425	3.24771	0.00116337	0.0138948
MVB12B	408.409	3.63983	1.02431	3.55344	0.000380233	0.00621019
LOC102724195	19.5105	3.63555	1.02495	3.54704	0.000389586	0.00630194
MIR4697HG	24.7639	3.63503	1.02428	3.54885	0.000386923	0.00626827
CIT	62.7133	3.62335	0.641545	5.64785	1.62471e-08	2.77082e-06
CDKN3	5238.85	3.61492	0.547766	6.59938	4.1288e-11	2.27084e-08
PIGZ	226.93	3.60822	0.562149	6.41862	1.37517e-10	5.81803e-08
LOC101927635	43.6566	3.6013	0.834937	4.31326	1.60867e-05	0.000627495
SLC1A4	71.5388	3.59703	0.874779	4.11193	3.92362e-05	0.00120222
LINC00083	956.668	-3.58691	0.634889	-5.64967	1.60757e-08	2.76301e-06
LYPLAL1	292.075	3.58189	0.926627	3.86551	0.000110857	0.00255831
PCM1	110.336	3.54976	0.678823	5.22928	1.70167e-07	1.80795e-05
KIAA1407	82.7218	3.54699	0.712639	4.97726	6.449e-07	5.12195e-05
FAM64A	541.941	3.54243	0.511335	6.92779	4.27456e-12	3.15964e-09
SAT1	1305.54	-3.53352	0.465667	-7.58809	3.24652e-14	3.96797e-11
CENPI	177.83	3.53268	0.920221	3.83895	0.000123561	0.00276606
ESM1	77.2912	-3.52688	0.91962	-3.83515	0.000125487	0.00280275
CDC45	12091.4	3.52659	0.629337	5.60367	2.09863e-08	3.37007e-06
C14orf132	108.977	3.51578	0.940888	3.73666	0.000186478	0.00370932
PI4K2B	1108.46	3.51522	0.662405	5.30676	1.11591e-07	1.29211e-05
LUZP2	18.1196	3.51457	1.18952	2.9546	0.00313071	0.0277388
SNORD119	112.85	-3.50066	0.56317	-6.21599	5.10024e-10	1.72624e-07
KLHL7-AS1	22.8788	3.49149	0.814692	4.28565	1.82204e-05	0.00068984
LINC00704	371.447	3.48945	0.675253	5.16762	2.37096e-07	2.39271e-05
IFT81	122.987	3.47866	0.65858	5.28206	1.27737e-07	1.44113e-05
PRIM1	3303.93	3.47816	0.63368	5.48883	4.04603e-08	5.66959e-06
CCDC171	19.4399	3.46973	0.735834	4.71537	2.41274e-06	0.000144633
SNORD54	1042.88	-3.46641	0.495896	-6.9902	2.74502e-12	2.23668e-09
lnc-AC016745.1-2	243.537	3.4464	0.786593	4.38142	1.17906e-05	0.000487581
HOGA1	20.3608	3.4409	0.738686	4.65813	3.19094e-06	0.000179544
FAM208A	145.113	3.43985	0.672626	5.11405	3.15318e-07	2.97725e-05
MNX1-AS1	599.925	3.41497	0.661308	5.16397	2.41763e-07	2.42433e-05
MMAB	118.389	3.41438	0.64389	5.30273	1.14083e-07	1.3072e-05
TTLL1	169.252	3.41268	0.639023	5.34046	9.27101e-08	1.1025e-05
NUTM2G	624.427	-3.41225	0.683996	-4.9887	6.07864e-07	4.97138e-05
SNORD100	1354.57	-3.41071	0.535263	-6.37203	1.86537e-10	7.59965e-08
RPS6KA2	827.957	3.4102	1.32674	2.57037	0.010159	0.0622642
SNORA45A	788.429	-3.39247	0.527454	-6.43178	1.26121e-10	5.5493e-08
SNORD70	344.19	-3.39144	0.575828	-5.88968	3.86952e-09	8.86766e-07
lnc-DHX38-5	469.048	3.38865	0.522142	6.48991	8.5888e-11	3.93653e-08
XLOC_l2_005490	321.309	-3.38744	0.606247	-5.58756	2.30276e-08	3.59296e-06
GLI1	83.4518	3.3797	0.967021	3.49497	0.000474122	0.00726788
ST6GALNAC2	1640.96	3.37865	0.520138	6.49568	8.26601e-11	3.8692e-08
PSKH1	1474.77	3.37829	0.688316	4.90805	9.19851e-07	6.83673e-05
FOSB	352.18	-3.3768	0.563228	-5.99544	2.02934e-09	5.2783e-07
TMIE	69.7814	3.37673	0.848193	3.98109	6.85994e-05	0.00178814
AGFG2	481.395	3.36713	0.663045	5.07828	3.80862e-07	3.46238e-05
D2HGDH	1236.5	3.36359	0.457371	7.35419	1.92089e-13	2.01236e-10
VGF	7669.7	-3.35432	0.885269	-3.78904	0.000151228	0.00321141
IQGAP3	3192.36	3.34237	0.541232	6.17548	6.59619e-10	2.13406e-07
CBX7	565.004	3.33751	0.744566	4.48249	7.37776e-06	0.000336047
OSBPL5	965.117	3.33445	0.717375	4.64812	3.34974e-06	0.000185161
MEGF6	298.712	3.33333	0.774797	4.3022	1.69111e-05	0.000651565
CBX3P2	26.6015	3.31973	0.734387	4.5204	6.17224e-06	0.000295837
GPR19	175.578	3.31924	1.14717	2.89341	0.00381085	0.0318053
SMAD6	114.88	3.31907	1.2433	2.66956	0.00759504	0.0513021
SLC1A1	333.203	3.31745	1.0112	3.28069	0.00103553	0.0127485
GPRIN2	118.2	3.31618	1.28237	2.58599	0.00971008	0.0605538
SNCAIP	139.557	3.30704	0.670168	4.93464	8.02994e-07	6.13398e-05
DCP1B	640.153	3.29976	1.32143	2.49712	0.0125208	0.0720525
LRRC20	1925.01	3.2988	0.857034	3.84909	0.000118556	0.00268613
SPC25	5754.82	3.29346	0.538983	6.11051	9.9312e-10	2.97483e-07
lnc-KLC1-1	130.651	-3.29174	0.787744	-4.17869	2.93196e-05	0.000969972
GBAS	2418.24	3.29113	0.715514	4.59967	4.2317e-06	0.000220089
PPP2R3B	765.415	3.28917	0.690366	4.76438	1.89433e-06	0.000118233
RBSG2	15.6123	-3.28641	1.11345	-2.95155	0.00316183	0.0279471
DEPDC1-AS1	17.6024	3.27882	0.792229	4.13872	3.49244e-05	0.00110138
HIST1H1D	3679.42	3.26937	0.442624	7.38632	1.50945e-13	1.6604e-10
CCDC68	41.5791	3.26833	1.33148	2.45466	0.0141018	0.0779895
SNORD5	1524.56	-3.2657	0.460024	-7.09898	1.2568e-12	1.10598e-09
ZNF846	22.4708	3.25974	0.765347	4.25916	2.05193e-05	0.00074863
TMTC4	151.982	3.24872	0.662794	4.90155	9.50821e-07	6.96642e-05
lnc-GATA3-3	221.699	-3.24786	0.864712	-3.756	0.00017265	0.00351099
SNORD127	26.3459	-3.24456	0.576055	-5.63237	1.77748e-08	2.94019e-06
KRT15	18413.5	3.24275	1.00314	3.23262	0.00122661	0.0144617
GALNT18	1657.91	3.2422	0.680435	4.7649	1.8895e-06	0.000118233
IRAK1BP1	172.289	3.24142	0.629404	5.14997	2.60522e-07	2.54733e-05
B3GNTL1	215.407	3.23684	0.508896	6.36051	2.01084e-10	8.04335e-08
CBR4	484.856	3.23644	0.824271	3.92643	8.62164e-05	0.00212161
LOC102724348	2645.03	3.23166	0.92962	3.47633	0.000508329	0.007665
OIP5	2761.25	3.22579	0.634492	5.08405	3.6947e-07	3.38681e-05
H2AFY2	272.189	3.22367	0.696779	4.62653	3.71852e-06	0.00019953
lnc-PMM2-5	3972.89	-3.22312	0.350365	-9.19933	3.6018e-20	1.58479e-16
APLN	599.81	3.22171	1.0415	3.09334	0.00197916	0.0203941
YRDC	47502.5	-3.21519	0.448563	-7.16776	7.62328e-13	6.98801e-10
HSPA12A	164.106	3.2107	0.773692	4.14984	3.32707e-05	0.001068
PARPBP	1086.66	3.20947	0.561969	5.71112	1.12233e-08	2.07103e-06
RAD51B	12.0293	3.20605	0.751691	4.26512	1.99794e-05	0.000736258
DICER1-AS1	121.756	3.20054	0.666503	4.802	1.57091e-06	0.000104107
SNORD11B	170.723	-3.19775	0.669475	-4.7765	1.78372e-06	0.000115078
TRMT61B	184.033	3.19756	0.811551	3.94006	8.14619e-05	0.00203789
WDR31	44.614	3.19049	0.762538	4.18404	2.86371e-05	0.000954569
SCAPER	115.862	3.18526	0.839098	3.79605	0.00014702	0.00313718
C9orf152	17.5913	-3.18383	0.755473	-4.21435	2.50493e-05	0.000872702
LINC00578	17.4025	3.17816	0.864215	3.6775	0.000235527	0.00432829
SNORD35A	1171.02	-3.17671	0.387621	-8.1954	2.49762e-16	4.57897e-13
SNORD42A	72.2717	-3.17561	0.592238	-5.36205	8.22842e-08	1.00546e-05
FLJ13744	847.063	-3.17374	0.908832	-3.49211	0.000479213	0.0073264
C18orf54	88.0617	3.16968	0.769358	4.1199	3.79039e-05	0.00117284
lnc-NINJ2-2	48.1128	3.16377	0.75452	4.19309	2.75175e-05	0.00093136
SNORD53	108.449	-3.16194	0.420137	-7.52598	5.23283e-14	6.05907e-11
OVGP1	425.773	-3.16111	0.660624	-4.78504	1.70955e-06	0.000111273
GPRC5C	31.495	3.16097	0.744407	4.2463	2.17333e-05	0.000782541
H2BFWT	11.8254	3.16045	1.08565	2.91112	0.00360131	0.0305313
ADAM20P1	84.6036	-3.15615	0.98927	-3.19038	0.00142087	0.0158676
FHOD3	1182.26	3.15448	0.710264	4.44128	8.94249e-06	0.000392684
LOC101928505	33.9556	3.15291	0.972105	3.24339	0.00118118	0.014054
LOC100130691	46.7623	3.1423	0.651181	4.82554	1.39627e-06	9.59934e-05
ASB2	1205.5	3.14123	0.840157	3.73886	0.000184856	0.00368858
SNORD68	4036.93	-3.14051	0.721873	-4.35051	1.35823e-05	0.000548278
SNORD77	239.905	-3.13857	0.63671	-4.92936	8.25013e-07	6.25872e-05
TCF7	361.929	3.13621	0.877524	3.57393	0.000351666	0.00586999
DZIP3	65.5755	3.13163	0.638244	4.90663	9.26533e-07	6.84713e-05
RHOBTB3	1651.02	3.12533	1.04085	3.00267	0.00267625	0.0248429
SAPCD2	1376.33	3.12379	0.630688	4.95299	7.30835e-07	5.70155e-05
DDB2	7047.69	3.1215	0.619112	5.0419	4.60926e-07	4.00806e-05
COX19	2303.82	-3.11935	0.796788	-3.9149	9.04401e-05	0.00220098
ZNF815P	19.9021	3.11891	0.841171	3.70782	0.000209051	0.00399737
HIST1H4E	4413.33	3.11815	0.455388	6.84724	7.5288e-12	5.17605e-09
lnc-RP11-17M16.1.1-1	29.2679	3.11408	0.886489	3.51282	0.000443374	0.00694745
PELI3	860.305	3.1101	0.636285	4.8879	1.01916e-06	7.37548e-05
PPP2R3A	1205.34	3.10441	0.790736	3.92597	8.63793e-05	0.00212161
PKMYT1	14588.9	3.10207	0.554167	5.59772	2.17192e-08	3.43757e-06
KLHDC2	2895.2	3.10002	0.556048	5.5751	2.4739e-08	3.80601e-06
CYS1	31.0131	3.09994	0.812519	3.81522	0.000136061	0.00296664
RAB11B-AS1	533.577	3.09919	0.710712	4.36069	1.29652e-05	0.00052919
lnc-KIAA1598-1	45.3867	3.09807	0.624214	4.96315	6.93572e-07	5.4495e-05
lnc-SLC25A32-3	11.3941	3.0956	1.05433	2.93607	0.00332397	0.0289309
PDK2	884.713	3.09405	0.647934	4.77525	1.79484e-06	0.000115458
LOC101927978	91.2958	3.09099	0.538069	5.74461	9.21352e-09	1.76259e-06
LOC101929761	33.3825	3.09034	0.857599	3.60348	0.000313982	0.00534645
SCARNA6	163.822	-3.08906	0.74908	-4.12381	3.72655e-05	0.00115652
SPC24	262.25	3.0876	0.487813	6.32948	2.45994e-10	9.4945e-08
RRM2	2209.35	3.08664	0.683535	4.5157	6.31076e-06	0.000300512
lnc-DLL1-2	133.742	3.08599	1.29325	2.38624	0.0170217	0.0891187
CARD18	11.8956	-3.08392	0.809616	-3.80912	0.000139465	0.00302361
HS3ST3B1	104.652	3.08193	1.0855	2.83918	0.00452302	0.0356781
UNC5B-AS1	394.994	3.08087	0.827327	3.72388	0.000196181	0.00382066
KIAA0586	1364.98	3.08075	0.683339	4.50837	6.53266e-06	0.000307091
ITPR2	126.353	3.08021	0.741301	4.15514	3.25088e-05	0.00105176
MPP7	26.187	3.07914	0.688066	4.47506	7.63904e-06	0.000347229
RGS16	810.365	-3.07761	0.858399	-3.58529	0.000336698	0.00565924
NUF2	1595.08	3.07321	0.48683	6.31269	2.74234e-10	1.00553e-07
RPH3AL	88.9085	3.07217	0.599832	5.12171	3.02778e-07	2.90878e-05
FAM81A	79.9844	3.06593	0.712016	4.30598	1.66251e-05	0.0006428
B4GALNT1	311.716	3.06249	0.755163	4.05541	5.00469e-05	0.00142621
SNORD72	243.189	-3.06213	0.495412	-6.18097	6.37077e-10	2.09189e-07
POC1A	3038.76	3.06069	0.593755	5.15481	2.53892e-07	2.50477e-05
HORMAD1	23.799	3.05848	1.13211	2.70157	0.00690135	0.0481388
FLJ32154	21.2926	-3.0581	1.04207	-2.93465	0.00333925	0.0289568
FAM149A	11.1316	3.05603	1.11646	2.73724	0.00619572	0.0446027
CCNL1	4319.33	-3.05473	0.50659	-6.02999	1.63966e-09	4.50906e-07
lnc-METAP1-3	13.4355	3.05069	0.808045	3.77539	0.000159757	0.00332626
CACNG4	36.5614	3.05005	1.13388	2.68991	0.00714718	0.0492909
LOC100505664	11.0109	-3.05002	0.801564	-3.80509	0.000141752	0.00306341
SCLT1	384.81	3.04593	0.569572	5.34775	8.90522e-08	1.06475e-05
TRAF3IP2-AS1	17.4311	3.04534	0.77602	3.92431	8.69793e-05	0.0021309
lnc-SDCBP-1	8.1051	-3.04371	1.06397	-2.86071	0.00422694	0.0341008
lnc-PDZD7-3	10.8457	3.03807	0.679855	4.4687	7.86974e-06	0.000355512
LOC401317	130.648	-3.03569	0.998994	-3.03875	0.00237565	0.0229532
CYP27C1	247.119	3.03166	1.07222	2.82747	0.00469178	0.0365248
PLSCR4	70.8286	3.03142	1.14511	2.64728	0.0081141	0.0538005
SFXN2	175.532	3.02999	0.657325	4.60957	4.03507e-06	0.000212372
HIST2H3A	8661.15	3.02982	0.895931	3.38176	0.000720238	0.00992891
TMCO4	382.051	3.02914	0.769866	3.93463	8.33263e-05	0.00206905
ZNF837	333.945	3.027	0.51287	5.90208	3.58948e-09	8.40092e-07
SGOL2	797.775	3.02372	0.562993	5.37079	7.83907e-08	9.68874e-06
KIF24	547.277	3.02013	0.583056	5.17982	2.22095e-07	2.2726e-05
LOC100129280	173.945	-3.01808	0.504036	-5.98783	2.12659e-09	5.37759e-07
SNORA29	83.647	-3.01685	0.544828	-5.53725	3.07262e-08	4.59613e-06
lnc-KIAA1755-5	11.7532	-3.01674	0.638	-4.72844	2.26251e-06	0.000137881
DPYD	720.364	3.01633	0.725612	4.15695	3.22518e-05	0.00104498
C16orf74	3622.72	3.01562	0.7311	4.12477	3.71103e-05	0.00115477
ZBTB46	105.339	3.0139	0.784664	3.84101	0.000122529	0.00275509
NUDT18	732.971	3.01289	0.766792	3.92921	8.5224e-05	0.00210194
CHRM1	73.554	-3.00348	0.982812	-3.056	0.00224309	0.0221532
SGOL1	157.823	3.00338	0.711822	4.21928	2.45078e-05	0.00085703
lnc-EFR3B-3	60.8631	3.00126	0.682801	4.39551	1.10514e-05	0.00046577
CCBE1	319.366	3.00112	0.789033	3.80354	0.000142642	0.00306771
CDC25C	716.767	3.0005	0.539708	5.55948	2.70575e-08	4.10528e-06
POLE2	853.643	3.00046	0.658049	4.55963	5.12441e-06	0.00025622
FAM86FP	304.927	2.99801	0.516083	5.80917	6.27831e-09	1.3281e-06
MND1	1662.29	2.99689	0.553139	5.41797	6.02779e-08	7.80067e-06
SNORA21	8524.15	-2.99293	0.500424	-5.98079	2.22061e-09	5.55154e-07
PIGX	633.916	2.99089	0.62479	4.78704	1.69263e-06	0.000110498
EXOC3L4	344.233	2.98631	1.10016	2.71444	0.00663882	0.0469024
FAM20C	4821.84	2.98533	0.725004	4.11767	3.82715e-05	0.00118089
FAM161A	186.006	2.98524	0.778773	3.83327	0.000126453	0.00281861
SNORA19	35.2773	-2.98497	0.593653	-5.02814	4.95262e-07	4.22316e-05
KBTBD8	318.798	-2.9847	0.590697	-5.05285	4.35266e-07	3.82829e-05
DNAJC19	436.445	2.98358	0.551971	5.40533	6.46909e-08	8.22659e-06
BRCA2	143.283	2.98097	0.582395	5.11847	3.08019e-07	2.93351e-05
PRMT8	12.8962	2.9792	0.978911	3.04338	0.00233938	0.0227024
ASF1B	3360.47	2.97832	0.513131	5.8042	6.46735e-09	1.35506e-06
C1orf112	2739.51	2.97714	0.589044	5.05419	4.32213e-07	3.81875e-05
XLOC_l2_015033	12.9841	2.97713	1.06882	2.78543	0.00534571	0.0400292
PARD6G	432.024	2.96924	0.860542	3.45043	0.000559684	0.00820281
LINC01031	12.4893	-2.96722	1.00549	-2.95103	0.00316712	0.0279697
PITPNM3	178.152	2.96624	0.869976	3.40957	0.000650658	0.00918784
NUDT6	269.078	2.96437	0.636258	4.65907	3.17638e-06	0.000179544
IFT80	372.519	2.96283	0.556527	5.32378	1.01633e-07	1.19569e-05
HIST1H2AI	1399.98	2.95916	0.513449	5.76329	8.24895e-09	1.62033e-06
TTBK1	10.4533	2.95894	1.01448	2.9167	0.00353755	0.0301023
C16orf54	737.21	2.95643	2.13401	1.38539	0.165934	0.398835
SNORD75	145.153	-2.95639	0.535827	-5.51743	3.43996e-08	4.94635e-06
SEMA5A	617.419	2.95637	1.29464	2.28355	0.0223979	0.108417
PTPRN2	51.0001	2.95305	0.800939	3.68699	0.000226926	0.00421696
CDC7	1266.43	2.95072	0.785218	3.75784	0.000171388	0.00350096
ZNF655	1577.39	2.94927	0.466269	6.32524	2.52842e-10	9.55099e-08
CEP55	4036.26	2.94834	0.509198	5.79016	7.03213e-09	1.43659e-06
FLJ12825	10.3309	2.94827	0.81457	3.61942	0.000295258	0.00510667
ZNF76	108.036	2.94722	0.43468	6.78021	1.20002e-11	8.0001e-09
KTN1-AS1	444.122	2.94675	0.734527	4.01176	6.02676e-05	0.00162089
PDCD4	424.255	2.94334	0.71255	4.13072	3.61629e-05	0.00112849
SPIRE2	441.205	2.94331	0.703645	4.18295	2.87755e-05	0.000957396
lnc-NCOA3-4	26.1721	2.94073	0.905765	3.24668	0.0011676	0.013934
SERPINB13	337.352	2.93916	0.869608	3.37987	0.000725212	0.00997474
ATF3	298.91	-2.9338	0.699631	-4.19335	2.74862e-05	0.00093136
PBK	4360.48	2.93272	0.537902	5.45214	4.97663e-08	6.63551e-06
RAP2C-AS1	39.8887	2.93182	0.653911	4.48352	7.34231e-06	0.000335126
ARMC9	1196.35	2.93119	0.652691	4.49093	7.09131e-06	0.000325697
NCAPG2	885.043	2.92342	0.573429	5.09813	3.43024e-07	3.19768e-05
CASC5	805.671	2.92049	0.555493	5.25748	1.46045e-07	1.5985e-05
MAP2K5	206.085	2.92021	0.890705	3.27854	0.00104344	0.0128244
lnc-DCAF4L1-1	98.1635	-2.91843	0.816155	-3.57583	0.00034912	0.00583635
CYYR1	66.9665	2.91679	1.09233	2.67026	0.00757931	0.0512588
SYT17	226.011	2.91665	0.876619	3.32716	0.000877365	0.011301
PCDHGA8	24.0241	-2.91522	1.16784	-2.49626	0.012551	0.07217
SLC9A9	11.3098	2.91417	1.03944	2.80361	0.00505341	0.0385672
AKTIP	269.65	2.91315	0.653308	4.45907	8.23159e-06	0.000368829
PROC	144.569	2.91182	0.956999	3.04266	0.002345	0.0227169
C21orf91-OT1	7.29568	-2.91088	0.886257	-3.28446	0.00102178	0.012643
CDON	29.5989	2.90768	0.929114	3.12952	0.00175094	0.0186032
lnc-C6orf120-1	10.0639	2.90672	0.700591	4.14895	3.34004e-05	0.001068
SORT1	1016.68	2.90565	0.926725	3.13539	0.00171624	0.0183377
PKP4	177.389	2.90548	0.558595	5.20141	1.97777e-07	2.06213e-05
lnc-CHAF1B-2	77.0116	2.90479	0.914251	3.17724	0.00148686	0.0164046
C11orf70	73.4537	2.90423	0.884075	3.28505	0.00101964	0.0126314
AATK	170.908	2.9025	0.805636	3.60275	0.000314872	0.00535746
HUS1B	109.987	-2.89763	0.698772	-4.14674	3.37243e-05	0.00107402
ZRANB3	44.3867	2.89741	0.757197	3.82649	0.000129983	0.002874
NR2E3	49.6228	2.89671	0.719437	4.02635	5.66486e-05	0.00154816
lnc-AMIGO2-2	93.1332	2.89586	0.698901	4.14344	3.4213e-05	0.001083
PBX1	50.6018	2.89523	1.16265	2.49021	0.0127669	0.0729401
AKAP17A	15.053	-2.89196	0.637554	-4.53602	5.73269e-06	0.000279025
NR2F1-AS1	12.3251	2.88984	0.77601	3.72397	0.000196113	0.00382066
XIRP2	14.3414	-2.88939	0.614304	-4.70352	2.55718e-06	0.000151231
lnc-MAOA-1	246.371	-2.8886	0.601227	-4.80451	1.55134e-06	0.000103737
CDK14	379.15	2.88807	0.982512	2.93947	0.0032877	0.0286893
lnc-RIMBP2-2	7.19411	-2.88605	1.0898	-2.64823	0.0080914	0.0536662
NCKAP5	43.795	2.88527	0.653053	4.41813	9.95578e-06	0.000434577
LOC284570	23.8702	2.88385	0.945293	3.05074	0.00228277	0.0224193
TMEM187	683.194	2.88226	0.640717	4.49849	6.84377e-06	0.000317551
LYRM9	343.992	2.88095	0.712701	4.0423	5.29289e-05	0.00147688
GINS4	2295.93	2.88016	0.57531	5.00628	5.54917e-07	4.60752e-05
MPHOSPH9	185.277	2.87941	0.677308	4.25126	2.12571e-05	0.000767907
lnc-SRPR-1	213.686	-2.87798	0.685752	-4.19682	2.7069e-05	0.000923284
PSIP1	588.058	2.87676	0.848346	3.39102	0.000696322	0.00966504
TRIM55	102.166	2.87555	1.19199	2.41239	0.0158483	0.0849983
CAPN3	23.2974	2.87407	0.900759	3.19072	0.0014192	0.015857
TNFRSF10D	8036.97	-2.8728	0.368353	-7.79905	6.23767e-15	9.14859e-12
MNS1	383.038	2.87057	0.627771	4.57264	4.81613e-06	0.000243016
C17orf70	910.128	2.86918	0.539056	5.32261	1.0229e-07	1.19701e-05
SFXN5	433.533	2.86559	0.713133	4.01831	5.86172e-05	0.00159011
C16orf45	52.0267	2.86503	0.933975	3.06756	0.00215812	0.0215648
ARRB1	30.0904	2.86417	0.746093	3.83889	0.000123593	0.00276606
MCTP2	175.804	2.86347	0.869714	3.29243	0.000993258	0.0124016
LINC01515	33.9207	2.863	1.25816	2.27553	0.022874	0.109925
RNASEH2B	4100.06	2.86255	0.504191	5.6775	1.36676e-08	2.38641e-06
KIF14	2078.68	2.86164	0.518261	5.52162	3.35889e-08	4.92637e-06
LINC00261	9.75393	2.85332	0.974976	2.92655	0.00342742	0.0294544
lnc-EIF3A-2	144.563	-2.85261	0.723056	-3.94521	7.97305e-05	0.00200831
XLOC_l2_013267	115.824	2.85146	0.790349	3.60785	0.000308741	0.00528929
SNORA1	1382.45	-2.84828	0.435628	-6.53834	6.22054e-11	3.11027e-08
RSPO2	7.93451	-2.84148	1.0503	-2.7054	0.00682219	0.047738
HIST1H3B	5568.28	2.84065	0.391758	7.25104	4.13573e-13	3.95591e-10
SLC30A9	243.806	2.84064	0.587798	4.83267	1.34712e-06	9.3491e-05
FEZ1	6336.18	2.84027	0.811879	3.49839	0.000468069	0.00720507
TYMSOS	151.698	2.83762	0.472236	6.00891	1.86779e-09	5.07302e-07
lnc-ITGA2-1	78.9381	2.83647	0.698047	4.06344	4.83544e-05	0.00139623
KDM4D	138.763	2.83291	0.737571	3.84087	0.000122601	0.00275509
lnc-F13A1-4	45.4052	-2.83194	0.759021	-3.73104	0.000190689	0.0037632
XLOC_l2_012010	23.8734	2.82973	0.600779	4.71011	2.47588e-06	0.000147614
RMI2	3961.94	2.8264	0.521106	5.42384	5.83309e-08	7.59337e-06
lnc-PSMA2-1	127.421	2.82367	0.563147	5.0141	5.32833e-07	4.49132e-05
MIB1	428.99	2.82153	0.621975	4.5364	5.72217e-06	0.000279025
TOM1L2	2678.7	2.82073	0.88148	3.19999	0.00137431	0.015529
KIFC1	1977.69	2.82043	0.477702	5.90415	3.54462e-09	8.38512e-07
ZNF14	543.663	-2.81998	2.10255	-1.34122	0.179848	0.418828
KIAA1524	9.55754	2.81879	0.766049	3.67965	0.000233557	0.00430008
RFC4	7919.05	2.81638	0.662104	4.25369	2.1028e-05	0.000763393
NXPE2	7.0672	-2.81445	0.9734	-2.89136	0.0038358	0.0319529
CHMP6	538.833	2.81286	0.614668	4.57623	4.73421e-06	0.000239983
CTGF	562.24	-2.81257	0.95924	-2.93209	0.00336695	0.0291396
lnc-NCOA3-2	50.9376	2.8105	0.64075	4.38626	1.15315e-05	0.000479569
PRKRA	1735.38	2.80985	0.583261	4.81748	1.45385e-06	9.84146e-05
TRIOBP	89.7328	2.80859	0.611452	4.59331	4.36262e-06	0.00022583
CDKL2	13.8486	2.80696	0.800059	3.50844	0.000450737	0.00703277
ITGB3BP	1971.72	2.80636	0.428549	6.54851	5.81152e-11	2.97333e-08
CC2D2A	201.573	2.8044	0.685006	4.09398	4.24026e-05	0.00126747
PDE6D	1082.85	2.80179	0.515694	5.43304	5.54009e-08	7.25488e-06
CCDC18	25.134	2.80157	0.573466	4.88534	1.03252e-06	7.4477e-05
HSD17B11	590.899	2.79902	0.841579	3.32592	0.000881281	0.0113247
GPR155	25.4486	2.79873	0.637865	4.38766	1.14576e-05	0.000479145
HMBS	9145.61	2.79804	0.535156	5.22845	1.70933e-07	1.80795e-05
lnc-PHACTR4-2	218.158	-2.79762	0.67199	-4.16319	3.13838e-05	0.00102592
EHMT1-IT1	34.8431	-2.79749	0.602814	-4.64072	3.47194e-06	0.000189535
ESCO2	317.719	2.79229	0.689888	4.04745	5.17785e-05	0.00145297
lnc-PTPLA-2	75.345	2.7921	0.715531	3.90213	9.53502e-05	0.00230011
GPR137C	20.4133	2.79198	0.521276	5.35604	8.50635e-08	1.02824e-05
lnc-GPR183-2	120.652	2.79118	0.542262	5.14729	2.64271e-07	2.57255e-05
PAQR4	293.42	2.79091	0.685956	4.06864	4.72889e-05	0.0013725
RAET1E-AS1	173.468	2.79082	0.770285	3.6231	0.000291091	0.0050592
ZSCAN5A	290.814	2.79041	0.787591	3.54297	0.000395647	0.00638608
ESPL1	3307.5	2.78929	0.704794	3.9576	7.57067e-05	0.00193443
SNORA66	482.214	-2.78852	0.504368	-5.52874	3.22539e-08	4.76232e-06
DIXDC1	30.1903	2.78792	0.737192	3.78181	0.000155692	0.0032746
SLC35D3	7.64336	-2.78761	0.874017	-3.18942	0.00142558	0.015896
GRK6	1935.7	2.78741	0.499563	5.57968	2.40956e-08	3.73312e-06
LOXL1-AS1	24.154	2.78705	0.778261	3.58112	0.000342123	0.00573682
LOC101928245	55.0982	2.78646	0.647983	4.30021	1.70633e-05	0.000656018
BTBD9	688.184	2.78528	0.628909	4.42875	9.47825e-06	0.000415381
CENPP	713.233	2.78487	0.609419	4.56972	4.88377e-06	0.000245865
LOC100506368	25.9596	2.78481	0.851291	3.27127	0.00107064	0.0130784
EID3	302.179	-2.78471	0.775226	-3.59213	0.000327987	0.00553353
KANK4	44.2047	2.78417	1.36772	2.03563	0.0417879	0.16514
LACE1	293.381	2.78246	0.517125	5.38062	7.42277e-08	9.29022e-06
MELK	3797.41	2.78153	0.562208	4.94751	7.51703e-07	5.84363e-05
DLGAP5	3237.09	2.78043	0.576513	4.82283	1.41536e-06	9.70032e-05
HIP1	74.7337	2.77753	0.671814	4.13438	3.55916e-05	0.00111297
C14orf93	1123.03	2.77425	0.484408	5.7271	1.02164e-08	1.92104e-06
FBXL4	968.694	2.77284	0.587968	4.71598	2.40556e-06	0.000144596
SYNE3	37.6525	2.77109	0.68261	4.05955	4.9168e-05	0.00141029
lnc-UCK1-1	135.216	-2.77078	0.605464	-4.57629	4.73292e-06	0.000239983
DMBX1	13.546	2.76665	0.68271	4.05245	5.06851e-05	0.00143399
LOC100506844	804.974	2.76632	0.648176	4.26785	1.97369e-05	0.000730995
PPP1R1C	12.452	2.76372	0.990484	2.79027	0.00526642	0.0397115
NDC80	9904.16	2.76177	0.60583	4.55865	5.14829e-06	0.00025625
MIR210HG	467.388	2.76092	1.01528	2.71937	0.0065406	0.0463536
ASPM	5271.92	2.76032	0.477291	5.78332	7.32409e-09	1.46482e-06
SNORD101	215.583	-2.75661	0.407582	-6.76332	1.3486e-11	8.47693e-09
TTF2	66.2276	2.75578	0.749664	3.67602	0.000236904	0.00434323
lnc-RALGAPA1-1	30.9301	2.75395	0.772829	3.56347	0.000365984	0.00602218
CYB5B	234.006	2.75377	0.577332	4.76982	1.84394e-06	0.000117245
DOCK1	432.494	2.75259	0.68331	4.02832	5.61757e-05	0.00153715
HIST1H4H	2033.91	-2.75133	1.20004	-2.29271	0.0218647	0.106304
LOC101927021	18.7406	2.75047	0.557829	4.93066	8.19516e-07	6.23853e-05
SLC25A40	138.886	2.75045	0.605474	4.54264	5.55529e-06	0.000271592
PIF1	1735.13	2.7479	0.776393	3.53931	0.000401176	0.00644695
RPL32	4547.48	-2.74691	0.610185	-4.50176	6.73927e-06	0.000314118
SCAMP5	129.942	2.74637	0.82232	3.33978	0.000838451	0.0110059
ACACB	160.045	2.74355	0.644832	4.25467	2.09357e-05	0.000762558
KNTC1	1908.59	2.74336	0.849829	3.22813	0.00124603	0.0146055
C10orf99	13.2318	2.73858	1.08051	2.53452	0.0112601	0.0666457
OR2A7	28.36	2.73767	0.73529	3.72325	0.000196672	0.00382066
XLOC_l2_001597	10.0405	2.73649	0.694558	3.9399	8.15156e-05	0.00203789
PADI3	62.5476	2.73556	0.993442	2.75362	0.00589394	0.0430072
BDH2	13.3054	2.73394	0.574799	4.75634	1.97134e-06	0.000122513
lnc-PHC3-1	8.11461	-2.73367	0.779773	-3.50573	0.000455356	0.00707898
HIST2H2BF	147.812	-2.73269	1.00825	-2.71033	0.00672158	0.0473024
LACTB2	1005.56	2.73167	0.640805	4.26287	2.01822e-05	0.000740013
PLCB1	85.3083	2.73113	1.0138	2.69396	0.00706088	0.0488642
MTBP	258.224	2.73092	0.756972	3.60768	0.000308943	0.00528929
SNORA36A	483.692	-2.73054	0.446485	-6.11563	9.6176e-10	2.93871e-07
SNORD114-28	8.08941	-2.72905	0.89118	-3.06228	0.00219655	0.0218365
AHRR	108.165	2.72882	0.977202	2.79249	0.00523048	0.0395296
FOS	1342.86	-2.72789	0.631524	-4.31953	1.56362e-05	0.000613891
CBX2	980.402	2.72728	0.613751	4.44363	8.84527e-06	0.000390755
RAB9B	9.0628	2.72614	0.863203	3.15817	0.00158766	0.0172742
NCAPG	249.219	2.72541	0.495239	5.50322	3.72915e-08	5.25906e-06
LRRC73	102.963	2.72534	0.789678	3.4512	0.000558105	0.00819099
BOK	1666.25	2.72384	0.602989	4.51722	6.26566e-06	0.000299012
FAM19A3	13.185	2.72381	0.578429	4.70898	2.48956e-06	0.000147629
JMJD7	401.75	2.72363	0.583834	4.66507	3.08515e-06	0.000174931
KIF18A	692.809	2.72308	0.63563	4.28407	1.83509e-05	0.00069012
RHPN1	474.787	2.72275	0.85966	3.16725	0.0015389	0.0168521
SLITRK6	630.538	2.72187	1.59481	1.70671	0.0878765	0.26885
LOC104968399	23.7651	2.72151	0.594053	4.58126	4.62188e-06	0.000237573
DISC1	68.7312	2.71982	0.973471	2.79395	0.00520692	0.0394192
CTDSPL	1354.71	2.71963	0.66631	4.08162	4.47222e-05	0.00131536
lnc-PPT1-1	29.8586	-2.71901	0.681388	-3.9904	6.59612e-05	0.00174044
ZNF7	37.4291	2.71821	0.86971	3.12542	0.00177553	0.0187977
NPPB	47.8472	-2.71781	0.84671	-3.20985	0.00132804	0.015233
KCNMA1	34.7565	2.71749	1.05137	2.58472	0.00974594	0.0606727
SH3PXD2A	6360.64	2.71669	0.847315	3.20624	0.00134484	0.0153316
TCF19	608.151	2.71565	0.67196	4.04138	5.31376e-05	0.00147791
SNORA48	10051.8	-2.71529	0.661408	-4.10533	4.03743e-05	0.00122684
TMTC2	131.235	2.71433	0.869466	3.12184	0.00179726	0.0190094
lnc-TRPM2-1	35.0235	-2.71405	0.663285	-4.09182	4.27999e-05	0.00127658
TCF7L1	595.711	2.70891	0.720643	3.75901	0.000170584	0.00349103
PYCRL	66.4562	2.70812	0.426029	6.35667	2.06178e-10	8.09986e-08
HMHA1	6549.37	2.70436	0.730759	3.70076	0.000214953	0.00404531
WDR7	463.467	2.7038	0.639412	4.22857	2.35184e-05	0.000826526
ABI2	797.863	2.70245	0.665643	4.0599	4.90928e-05	0.00140998
TMEM237	452.353	2.70142	0.456847	5.91318	3.35574e-09	8.02459e-07
CAMK1D	169.862	2.70038	0.91459	2.95256	0.00315154	0.0278785
NT5DC1	847.221	2.7003	0.452521	5.96723	2.41319e-09	5.96519e-07
LOC101929680	8.81885	2.69961	0.891326	3.02875	0.00245565	0.0234991
lnc-GRXCR1-4	50.2251	2.69716	0.862779	3.12613	0.00177122	0.0187611
XLOC_l2_002433	8.86907	2.69683	0.866686	3.11166	0.00186039	0.0194917
STEAP2	32.0476	2.69672	0.837129	3.22139	0.0012757	0.0148594
VAC14	188.289	2.69581	0.541422	4.97912	6.38746e-07	5.09146e-05
FAM173B	768.319	2.6952	0.636834	4.23218	2.31432e-05	0.000818571
CDCA3	3829.57	2.69177	0.486218	5.53615	3.09194e-08	4.59613e-06
UCN2	1369.41	2.68998	0.842767	3.19184	0.0014137	0.015816
NRSN2-AS1	56.1641	2.68713	0.555685	4.83571	1.32669e-06	9.23646e-05
MRAP2	28.4027	2.68627	1.24653	2.15501	0.0311614	0.135217
XLOC_l2_001569	34.422	2.68599	1.04989	2.55836	0.0105166	0.0636142
LOC101929787	118.78	2.68535	0.912995	2.94125	0.00326887	0.0285832
lnc-OVGP1-1	75.7876	-2.68506	0.615076	-4.36542	1.26881e-05	0.00051981
OSBPL6	741.511	2.68302	1.07651	2.49232	0.012691	0.0726709
BRCA1	1308.26	2.68269	0.835438	3.21112	0.00132221	0.015174
lnc-LRRC1-5	12.7516	-2.68197	1.02203	-2.62417	0.00868607	0.0561214
lnc-ANKRD11-5	1008.56	-2.68178	0.988322	-2.71346	0.00665838	0.0469933
TRIP13	7309.57	2.68165	0.620059	4.32483	1.52649e-05	0.000606188
FBXO22	46.6664	2.6812	0.592205	4.52749	5.96884e-06	0.000289239
NFYA	842.199	-2.68114	0.755189	-3.55029	0.000384806	0.00625278
TDRKH	119.918	2.67997	0.694317	3.85986	0.00011345	0.00259728
SNORA70D	2036.57	-2.67928	0.546076	-4.90643	9.27475e-07	6.84713e-05
FKTN	46.7146	2.67806	0.646211	4.14425	3.40923e-05	0.00108074
CNST	383.111	-2.67781	0.537487	-4.98209	6.28997e-07	5.03198e-05
SLC47A2	117.242	2.67607	1.03605	2.58294	0.00979612	0.060897
lnc-CBLL1-1	31.4662	-2.67525	0.524124	-5.10422	3.32155e-07	3.12283e-05
UBASH3B	132.739	2.67482	0.956819	2.79554	0.00518133	0.0392525
CCDC24	151.029	2.67294	0.530835	5.03536	4.76946e-07	4.11483e-05
COL13A1	246.302	2.67065	1.11712	2.39065	0.0168186	0.0884767
LOC100506990	31.7301	2.66981	0.720367	3.70617	0.000210413	0.00400787
SKA1	477.709	2.66909	0.647795	4.12027	3.78436e-05	0.00117262
COG6	1502.25	2.6641	0.740223	3.59905	0.000319377	0.00540901
XLOC_l2_009448	110.446	2.66366	1.14793	2.32039	0.0203197	0.10099
STK39	1220.38	2.66334	0.757002	3.51828	0.000434355	0.00683265
CCDC92	542.879	2.66288	0.653411	4.07535	4.59454e-05	0.00134133
SLC16A10	70.3348	2.66185	0.744355	3.57605	0.000348821	0.00583578
NUDT7	141.282	2.66175	0.813654	3.27136	0.00107032	0.0130784
RDM1	105.858	2.66073	0.573658	4.63818	3.51498e-06	0.000190656
WNT10A	2497.56	2.66059	0.593274	4.48459	7.30548e-06	0.000334138
DERA	6503.57	2.65885	0.468295	5.67772	1.36506e-08	2.38641e-06
SYT7	236.247	2.65722	0.667769	3.97926	6.91311e-05	0.00179774
PLXNA1	13146.8	2.65709	0.641865	4.13963	3.47861e-05	0.00109956
SNORD6	852.325	-2.65667	0.30283	-8.77281	1.74263e-18	4.25976e-15
RAB28	1167.56	2.65665	0.634683	4.18579	2.84174e-05	0.000948685
POLA2	1130.89	2.65381	0.711659	3.72904	0.00019221	0.00377556
NSMCE4A	2643.83	2.65331	0.641495	4.13614	3.53199e-05	0.00110689
PEX3	402.554	2.65292	0.548261	4.83879	1.30631e-06	9.12342e-05
RLN1	53.0366	2.65083	0.748415	3.54193	0.000397216	0.00640671
XLOC_l2_005737	12.6264	-2.64965	0.962673	-2.75239	0.00591623	0.0431334
KDM4A-AS1	238.414	2.64963	0.789229	3.35723	0.000787264	0.0105809
ATP11B	393.113	2.64915	0.53607	4.9418	7.74057e-07	5.95989e-05
TMEM63C	72.2384	2.64838	0.835169	3.17108	0.00151875	0.0166729
PPIP5K2	576.175	2.64818	0.806429	3.28383	0.00102407	0.0126641
TWIST2	40.9019	2.64475	1.17169	2.2572	0.0239954	0.113453
LINC01184	120.82	2.64448	0.705258	3.74967	0.000177066	0.00358037
lnc-TMEM234-1	24.8252	2.64333	0.7299	3.62149	0.000292909	0.00508203
RPP30	473.297	2.64235	0.644994	4.0967	4.19077e-05	0.00125952
ARHGEF39	239.391	2.64159	0.587266	4.4981	6.85622e-06	0.000317551
FANCC	911.519	2.63676	0.86922	3.03347	0.00241757	0.0232459
SNORD74	439.799	-2.63623	0.618749	-4.26058	2.03894e-05	0.000745127
NFX1	631.876	2.63456	0.714946	3.68497	0.000228728	0.0042357
TRMT1L	121.699	2.63411	0.761644	3.45845	0.000543292	0.00801638
DEPDC5	18.9974	2.6339	0.868068	3.03421	0.00241165	0.0232093
EVI5L	1409.78	2.63219	0.503363	5.22921	1.70234e-07	1.80795e-05
ZEB1	117.718	-2.6303	0.989025	-2.65949	0.00782596	0.0524592
DPH6	20.1174	2.62888	0.588068	4.47037	7.80847e-06	0.00035347
TOX2	2410.39	2.62836	0.576787	4.55689	5.19166e-06	0.000257245
TTC7A	1270.97	2.62817	0.709631	3.70357	0.000212587	0.00402521
CBS	4724.36	2.62784	0.746872	3.51846	0.000434059	0.00683265
SNORA70	8655.49	-2.62746	0.525657	-4.99843	5.7799e-07	4.78037e-05
ARL14EPL	19.882	2.62722	1.13603	2.31263	0.0207429	0.102342
CHTF18	5449.63	2.62678	0.448886	5.85179	4.86316e-09	1.0807e-06
XG	100.708	2.62647	1.23051	2.13446	0.0328054	0.140139
DEPDC4	37.9624	2.62646	0.512386	5.12594	2.96058e-07	2.8567e-05
INPP4A	118.002	2.62443	0.517041	5.07587	3.85729e-07	3.46408e-05
TRIM63	18.8679	-2.62256	0.943877	-2.7785	0.00546103	0.0406712
CEP68	72.8092	2.62235	0.871181	3.01011	0.00261157	0.0244059
ITGA7	695.746	-2.62107	0.616114	-4.25419	2.09803e-05	0.000762921
DYNLL2	50.4745	2.62005	0.878214	2.98339	0.00285079	0.0260022
WDR63	18.4416	2.61785	0.672308	3.89383	9.86739e-05	0.00234938
CEP112	75.3819	2.61664	1.06954	2.4465	0.014425	0.0793573
IL20	38.043	-2.61616	1.0367	-2.52355	0.0116175	0.0682105
SPANXN5	19.2089	-2.61591	1.04078	-2.51342	0.0119568	0.0696085
ANKRD7	21.9858	2.61572	0.842465	3.10485	0.00190377	0.0198145
LOC101927060	25.3002	2.61515	0.672246	3.89017	0.000100176	0.00237742
SNORD49A	3098.79	-2.61496	0.655055	-3.99197	6.55266e-05	0.00173267
FAM105A	15.8438	2.61464	0.762091	3.43088	0.000601631	0.00865897
ASPSCR1	393.086	2.61387	0.636657	4.10562	4.03231e-05	0.00122684
ATHL1	14.2052	2.6137	0.851781	3.06851	0.00215129	0.0215387
GRAMD1C	262.062	2.61302	0.753075	3.4698	0.000520849	0.00779501
OSGEPL1	305.904	2.6126	0.815197	3.20487	0.00135125	0.0153367
SLC6A15	14.252	2.61209	0.761364	3.4308	0.000601799	0.00865897
INPP5A	1608.06	2.61166	0.685557	3.80955	0.000139223	0.00302359
ERMAP	51.6547	2.61114	0.77882	3.35269	0.000800311	0.0107033
MPI	1439.86	2.61097	0.58736	4.44525	8.77877e-06	0.000390168
NR1D1	672.356	-2.60929	0.637221	-4.0948	4.22537e-05	0.00126474
MOCOS	593.668	2.60696	0.723928	3.60114	0.00031683	0.00538244
SNX13	232.904	2.60634	0.601798	4.33091	1.48491e-05	0.000591813
ELFN1-AS1	64.9778	2.60599	1.13827	2.28944	0.022054	0.107011
NCK1-AS1	108.653	2.6052	0.635463	4.09968	4.13718e-05	0.00125025
NMNAT3	48.2248	2.605	0.848283	3.0709	0.00213411	0.0214289
ENOX2	1182.83	2.60279	0.781214	3.33173	0.000863089	0.0112222
CORO7	995.074	2.60201	0.646713	4.02344	5.73536e-05	0.00155968
lnc-ZFP90-2	13.9526	2.60047	0.818697	3.17635	0.00149142	0.0164138
CDC42BPA	310.709	2.60023	0.967681	2.68707	0.00720822	0.0495101
LOC286272	44.144	2.59881	1.03108	2.52047	0.0117199	0.0686102
LINC01545	25.0618	2.59738	0.62794	4.13634	3.52884e-05	0.00110689
NTHL1	1358.64	2.59681	0.515395	5.03848	4.69247e-07	4.06435e-05
LOC100130899	914.833	2.59579	1.2787	2.03003	0.0423539	0.166628
KBTBD3	44.6559	2.59426	0.510082	5.08596	3.65762e-07	3.36685e-05
lnc-FAM55B-1	69.7677	2.59407	1.11713	2.32207	0.0202289	0.100732
SNORA81	448.396	-2.59335	0.445027	-5.82739	5.63007e-09	1.22635e-06
IMPACT	210.821	2.59192	0.618517	4.19054	2.78292e-05	0.000934677
DTNB	25.6515	2.59149	0.664643	3.89907	9.65648e-05	0.00232213
CEP89	168.003	2.59095	0.592798	4.37072	1.2384e-05	0.000509248
KCNMB4	994.243	2.59069	0.987048	2.62468	0.00867294	0.0560695
KREMEN1	1802.91	2.58952	0.671161	3.85828	0.000114188	0.00260867
HIST1H2BE	460.657	2.58886	0.960346	2.69576	0.00702282	0.0486774
DLK2	6840	2.5866	0.594617	4.35002	1.36127e-05	0.000548497
SNORA4	1141.97	-2.58642	0.450513	-5.74107	9.40818e-09	1.78431e-06
PIK3C2G	9.2795	2.58605	1.07609	2.40319	0.0162526	0.0865397
AMDHD2	976.425	2.5857	0.423239	6.10931	1.00062e-09	2.97483e-07
LINC01348	19.3156	2.58474	0.961804	2.68739	0.00720138	0.0494785
SCRN3	66.892	2.58465	0.602888	4.28711	1.8101e-05	0.000686818
CBLC	428.797	2.58297	0.712447	3.62549	0.000288417	0.00502788
SNAI3-AS1	11.1742	2.58105	0.656883	3.92924	8.5216e-05	0.00210194
C1orf21	447.19	2.57896	1.10654	2.33066	0.0197712	0.0993072
NTSR1	88.3683	2.576	0.980049	2.62844	0.00857766	0.0557484
PRB4	5.92797	-2.57544	0.902018	-2.8552	0.00430095	0.0344689
lnc-CNIH-1	6.7965	-2.57269	0.704895	-3.64976	0.000262488	0.00469873
DDX11-AS1	226.633	2.57264	0.825591	3.11611	0.00183251	0.0192549
RAB27A	208.073	2.57215	0.771168	3.33539	0.000851788	0.0111213
LINC00910	25.2634	2.57206	0.873068	2.94601	0.00321905	0.0282486
lnc-AC007405.7.1-1	79.5359	2.57193	0.897345	2.86616	0.00415489	0.0337145
HMMR	6974.88	2.57152	0.713547	3.60385	0.000313537	0.00534301
GAS5-AS1	17.6384	2.57151	0.752188	3.4187	0.0006292	0.00898273
DEPDC1B	1092.65	2.56974	0.658723	3.9011	9.57574e-05	0.00230741
SLC25A29	2711.07	2.56955	0.795239	3.23117	0.00123285	0.0145119
AHI1	74.4383	2.5689	0.450005	5.7086	1.13907e-08	2.07103e-06
PDSS2	394.18	2.56863	0.680232	3.77611	0.000159299	0.00332502
TAB1	219.735	2.56817	0.569643	4.50838	6.53235e-06	0.000307091
FADS1	4841.9	2.56748	0.527147	4.87052	1.11307e-06	7.87379e-05
C20orf197	37.8589	2.56531	1.23164	2.08285	0.037265	0.152954
ANO2	71.4955	2.56446	0.936715	2.73771	0.00618681	0.0445823
LINC00342	216.158	2.56434	0.922263	2.78049	0.00542776	0.0404645
lnc-ARL13A-1	33.5632	2.56426	0.663534	3.86455	0.000111295	0.00256118
TRIB1	25825.5	-2.56317	0.467663	-5.48082	4.23367e-08	5.82129e-06
SNORA70E	6042.45	-2.56239	0.537771	-4.76484	1.89002e-06	0.000118233
WNT4	66.7468	2.56232	0.638881	4.01064	6.05552e-05	0.00162267
BIVM	589.055	2.56187	0.721093	3.55276	0.000381206	0.00621224
SLC25A42	141.154	2.5617	0.741431	3.45507	0.000550144	0.00809898
SNX27	670.265	2.56144	0.776131	3.30026	0.000965939	0.0121641
SNORA70G	3088.84	-2.5614	0.540074	-4.74269	2.10903e-06	0.000129605
CDHR3	30.0323	2.56061	0.644349	3.97395	7.06902e-05	0.00182748
HIST1H1E	5385.57	2.55993	0.413859	6.18552	6.18993e-10	2.06331e-07
lnc-TTLL11-1	273.897	2.55865	0.598991	4.2716	1.94079e-05	0.000720024
SNORD91A	482.127	-2.55826	0.663901	-3.85337	0.000116502	0.00264777
MYBL2	1096.12	2.55817	0.645777	3.96138	7.45182e-05	0.00191118
KATNAL1	1448.5	2.55757	0.725963	3.523	0.000426687	0.00672429
GNB4	2034.22	2.55705	0.883642	2.89376	0.00380663	0.0317941
LOC100507564	96.334	2.55599	0.632574	4.04063	5.33088e-05	0.0014808
HACE1	212.903	2.55586	0.6376	4.00856	6.10904e-05	0.00163502
BYSL	16473.7	-2.55546	0.674524	-3.78854	0.000151537	0.00321257
PKI55	269.041	2.552	0.554301	4.60399	4.14481e-06	0.000217611
HDAC4	213.83	2.55187	0.548853	4.64945	3.32815e-06	0.000185019
CEP162	58.9892	2.55173	0.565194	4.51478	6.33813e-06	0.000301164
lnc-SAT2-1	194.68	-2.55123	0.836855	-3.04859	0.00229917	0.0225089
MSH2	2789.61	2.55114	0.728712	3.5009	0.000463695	0.00715127
LOC100506379	8.129	2.54851	0.791843	3.21846	0.00128882	0.0149153
LOC100506159	17.8256	2.5483	1.00127	2.54506	0.0109259	0.0653177
SNAI3	28.2568	2.54818	0.696125	3.66051	0.00025171	0.00456146
HELLS	1154.4	2.54779	0.558971	4.558	5.16442e-06	0.000256472
BUB1	3053.97	2.54735	0.567005	4.49264	7.0346e-06	0.000323768
ACTL7B	9.28615	-2.54525	0.712454	-3.57251	0.000353582	0.00588858
RSL1D1	2757.54	-2.54471	0.404146	-6.29652	3.04407e-10	1.08015e-07
ATG10	25.5439	2.54451	0.554897	4.58555	4.52785e-06	0.000233833
SNORA52	279.435	-2.54449	0.628008	-4.05169	5.08499e-05	0.00143399
LOC101927934	106.456	2.54423	0.911206	2.79216	0.0052358	0.0395562
lnc-CTIF-1	59.3493	2.54369	0.668787	3.80344	0.000142699	0.00306771
lnc-KIAA1967-2	23.9758	2.54341	0.777619	3.27076	0.00107258	0.0130803
TMEM41A	15.0347	-2.54266	0.815978	-3.11608	0.00183271	0.0192549
REPS2	110.58	2.54259	0.763974	3.32811	0.000874384	0.011289
RB1	4169.61	2.54223	0.723405	3.51425	0.000440992	0.00692063
PRKCA	436.102	2.54121	0.901746	2.8181	0.00483085	0.0372938
CCT6B	31.4457	2.53925	0.752807	3.37305	0.000743411	0.0101537
CIART	341.807	-2.53796	0.97834	-2.59415	0.00948246	0.0594512
HDGFRP2	345.475	2.53699	0.425431	5.96335	2.47123e-09	6.04079e-07
BAHCC1	276.721	2.53674	0.916372	2.76825	0.00563589	0.0415654
GMPPB	493.453	2.53483	0.403673	6.27942	3.39846e-10	1.18676e-07
TSNAXIP1	14.7367	2.53482	0.618132	4.10078	4.11757e-05	0.00124603
PRR29	16.1993	2.5335	0.951057	2.66388	0.00772454	0.0519535
SMCO4	1343.97	2.53328	0.869192	2.91452	0.00356232	0.0302474
SNORD114-23	8.1089	-2.53312	0.955403	-2.65136	0.00801683	0.0534456
ACTR10	205.974	2.53299	0.69604	3.63915	0.00027354	0.00483363
SNORD94	129.798	-2.5327	0.498971	-5.07585	3.85773e-07	3.46408e-05
STAU2	310.933	2.52892	0.835907	3.02536	0.00248341	0.0236313
CEBPZOS	176.749	2.52838	0.729229	3.4672	0.000525911	0.00784824
FBXO36	89.494	2.52732	0.622993	4.05674	4.9762e-05	0.00142177
IKBIP	1594.07	2.52628	0.461277	5.47671	4.333e-08	5.88432e-06
TMEM218	1748.86	2.52561	0.617788	4.08815	4.34824e-05	0.00129098
HIST1H1T	15.0797	-2.52533	0.995271	-2.53733	0.0111701	0.066311
RALGPS1	21.3947	2.52496	0.590879	4.27322	1.92673e-05	0.000716013
S1PR1	227.488	-2.52495	1.27331	-1.98298	0.0473694	0.179677
lnc-MRPL40-1	15.4303	2.5247	0.84586	2.98477	0.00283793	0.025971
LOC100506178	172.873	2.52422	1.12326	2.24723	0.0246255	0.11544
KRT222	37.8297	2.52402	0.990389	2.54852	0.0108182	0.0649387
RPL39L	1817.68	2.5233	1.4351	1.75828	0.0787007	0.250204
TRABD	193.595	2.52256	0.5887	4.28496	1.82774e-05	0.00068984
L2HGDH	66.951	2.52214	0.36412	6.92667	4.3086e-12	3.15964e-09
lnc-C22orf26-2	37.4886	2.52193	0.665739	3.78817	0.000151759	0.00321338
CTPS1	6247.83	2.52147	0.648906	3.88572	0.000102027	0.00241353
KIF15	1336.98	2.52143	0.596826	4.22473	2.39223e-05	0.000839378
lnc-OTOA-1	396.191	-2.52093	0.630217	-4.00009	6.33181e-05	0.00169259
DLG3	1752.49	2.52031	0.79818	3.15758	0.00159087	0.017292
KRBA1	3204.13	2.52009	0.572894	4.39888	1.08809e-05	0.00046146
C16orf93	206.176	2.51837	0.754294	3.33871	0.00084169	0.0110418
LOC102724626	34.3936	-2.51747	0.952602	-2.64273	0.00822394	0.0542346
USP9X	533.907	2.51673	0.869625	2.89404	0.00380322	0.0317777
MAVS	5497.73	2.51533	0.524671	4.79411	1.63402e-06	0.000107196
RSRP1	3686.71	-2.51377	0.813762	-3.08908	0.0020078	0.0205449
lnc-ZBED5-1	51.0316	2.51217	0.607012	4.13859	3.49452e-05	0.00110138
MYO9A	830.012	2.51208	0.808004	3.10899	0.00187726	0.0196198
DTD2	622.007	2.51109	0.642774	3.90665	9.35855e-05	0.002265
C6orf89	103.497	2.51096	0.660518	3.8015	0.000143823	0.00308392
FAT2	336.047	2.50973	0.556357	4.511	6.45227e-06	0.000305926
SNORD19	169.127	-2.50887	0.823769	-3.0456	0.00232219	0.0225854
FBXW9	316.181	2.50865	0.532724	4.7091	2.4881e-06	0.000147629
IL21R	13.3218	2.50803	0.769103	3.26098	0.00111029	0.0134138
FOXL2NB	250.631	2.50756	0.706347	3.55004	0.000385171	0.00625369
HOMEZ	583.98	2.50634	0.839151	2.98676	0.00281955	0.0258782
E2F1	2078.32	2.50577	0.4522	5.54129	3.00247e-08	4.52427e-06
PEX11G	75.6454	2.50456	0.646102	3.87641	0.000106008	0.00248369
SEPSECS-AS1	13.4585	2.50344	0.717673	3.48828	0.000486137	0.00738605
lnc-GOLGA8J-3	255.255	2.50294	1.02753	2.43588	0.0148558	0.0810987
TREM2	14.6072	2.50236	1.05528	2.37127	0.0177271	0.0917857
PER1	1364.37	-2.50208	0.446647	-5.60192	2.11994e-08	3.37961e-06
SLC25A21	29.8073	2.50047	0.466964	5.35475	8.56756e-08	1.02998e-05
LRRCC1	225.845	2.49916	0.973492	2.56721	0.0102521	0.0626517
LOC100132077	19.0558	2.49883	0.574063	4.35288	1.34358e-05	0.000543887
BACE1	1242.73	2.49779	0.606527	4.11818	3.81883e-05	0.00117998
TEX14	23.2963	-2.49777	1.07366	-2.32641	0.0199969	0.0999163
WBSCR28	37.537	2.49631	0.690289	3.61633	0.00029881	0.00515708
ZNF25	45.0174	2.49615	0.708358	3.52385	0.000425329	0.00671251
LOC100129550	648.524	2.49544	0.727869	3.42842	0.000607102	0.00871249
GPR180	253.056	2.49503	0.765999	3.25723	0.00112506	0.0135476
KCNE4	17.6403	-2.49503	0.893925	-2.79109	0.00525307	0.0396384
STXBP4	80.5428	2.49259	0.715298	3.48468	0.000492722	0.00746035
SNORA70C	3913.87	-2.49256	0.535474	-4.65487	3.24182e-06	0.000181476
HLTF	1315.31	2.49081	0.633226	3.93353	8.37078e-05	0.00207151
RPS27	270.137	-2.49078	0.673031	-3.70084	0.000214886	0.00404531
CLEC16A	825.323	2.49062	0.89741	2.77534	0.00551434	0.0409573
TET1	16.5212	2.49014	0.757167	3.28876	0.00100629	0.0125319
lnc-TFB1M-1	90.6079	2.48979	0.590141	4.21897	2.45422e-05	0.00085703
TFEB	2018.47	2.48969	0.666149	3.73744	0.000185903	0.00370183
LOC101928489	80.9341	2.4895	0.705687	3.52776	0.000419086	0.00665216
lnc-PANK1-2	63.8206	2.48882	0.795832	3.12731	0.00176412	0.0187129
SDE2	2036.85	-2.4879	0.531672	-4.67938	2.87743e-06	0.000166588
CKLF	332.028	2.48747	0.517695	4.8049	1.54829e-06	0.000103737
LOC100506314	366.196	2.48709	0.834069	2.98188	0.00286486	0.0260839
PRELID2	453.252	2.48585	0.74637	3.33058	0.000866641	0.0112551
CKAP2	3869.08	2.4842	0.571985	4.34313	1.40468e-05	0.00056187
XLOC_l2_011265	20.4488	2.48064	0.924701	2.68264	0.0073043	0.0499979
SNORA70B	3702.68	-2.47986	0.53782	-4.61094	4.00852e-06	0.000211481
NCAPD2	17674.8	2.47976	0.431401	5.74816	9.02218e-09	1.74112e-06
SH3BGR	96.47	2.47968	0.486256	5.09954	3.40478e-07	3.18745e-05
SH3GL3	160.068	2.47852	0.715201	3.46549	0.00052927	0.00787284
FANCI	3559.58	2.47849	0.546812	4.53261	5.82586e-06	0.000282934
GEN1	272.216	2.47766	0.69961	3.54149	0.00039788	0.00641272
LRRC61	403.957	2.47721	0.613914	4.0351	5.45779e-05	0.00150843
lnc-FOXI2-1	142.321	2.47719	0.698418	3.54685	0.000389861	0.00630194
MVD	675.652	2.47622	0.490717	5.04612	4.50874e-07	3.9362e-05
E2F8	282.299	2.47564	0.602016	4.11225	3.91826e-05	0.00120222
RBPMS2	13.0883	2.47502	1.09467	2.26099	0.0237601	0.112656
CARD8	51.7162	2.47419	0.503638	4.91264	8.98584e-07	6.74705e-05
IQCG	69.3559	2.47413	0.527854	4.68715	2.77039e-06	0.000161667
PHOSPHO2	624.271	2.47412	0.648644	3.8143	0.000136568	0.00297205
ACSM3	12.1982	2.47403	0.664439	3.72348	0.000196496	0.00382066
NECAB3	448.069	2.47375	0.529228	4.67426	2.95013e-06	0.000170341
CSRP2	17825.5	2.4726	0.849965	2.90907	0.0036251	0.0306976
DYM	2092.27	2.47219	0.514827	4.80198	1.57107e-06	0.000104107
SYNRG	166.773	-2.47188	0.495816	-4.98549	6.18057e-07	5.01744e-05
ZNF394	5685.81	-2.47174	0.625576	-3.95113	7.7782e-05	0.00197143
KCNG1	209.785	2.47129	1.18447	2.08641	0.0369418	0.151853
ODF2	1107.86	2.46977	0.666702	3.70445	0.000211846	0.00402521
FLYWCH2	126.988	2.46945	0.482372	5.11938	3.06542e-07	2.93214e-05
AUH	777.656	2.46941	0.583937	4.22889	2.34844e-05	0.000826526
WDR78	24.2177	2.46745	1.0327	2.38931	0.01688	0.0886938
ARV1	2161.73	2.46627	0.588496	4.19081	2.77966e-05	0.000934677
HIST1H1A	584.405	2.4659	0.482127	5.11463	3.14352e-07	2.97725e-05
SNORA70F	1296.96	-2.46403	0.524498	-4.69788	2.62875e-06	0.000154075
XLOC_l2_009303	23.0093	2.46355	0.746204	3.30145	0.000961865	0.0121279
RSRC2	20036	-2.46312	0.468284	-5.25988	1.44148e-07	1.58565e-05
RGS2	2215.23	-2.46253	0.588061	-4.18754	2.81993e-05	0.000944269
CNTRL	131.693	2.46223	0.85298	2.88662	0.00389407	0.0322551
SNORA46	171.564	-2.46177	0.433002	-5.68536	1.30538e-08	2.33482e-06
CENPE	1912.87	2.46164	0.529463	4.64932	3.33034e-06	0.000185019
lnc-TTC33-1	21.1655	-2.46132	0.883924	-2.78454	0.00536039	0.0401254
PRPSAP1	3351.44	2.46127	0.580607	4.23913	2.24386e-05	0.000801379
SLC27A4	263.287	2.46115	0.68227	3.6073	0.0003094	0.00529255
CCDC90B	5278.45	2.461	0.514502	4.78327	1.72463e-06	0.000111923
LOC100996288	10.2583	2.46076	0.760457	3.2359	0.00121259	0.0143425
ZNF839	819.282	2.46037	0.71318	3.44986	0.000560878	0.00820979
TEF	777.135	-2.45818	0.872335	-2.81793	0.00483345	0.0372978
SLC25A43	2521.64	2.45787	0.738289	3.32915	0.00087112	0.0112866
SNORD69	357.03	-2.45742	0.467202	-5.25988	1.4415e-07	1.58565e-05
B4GALNT4	41.0731	2.45738	0.909361	2.70232	0.00688583	0.048061
C11orf94	64.5946	-2.45526	0.8267	-2.96995	0.00297844	0.0267868
FPGT	198.404	2.45414	0.772619	3.17639	0.00149119	0.0164138
RPA4	135.225	-2.45371	1.01782	-2.41075	0.0159197	0.0851441
CPA4	312.235	2.45313	0.768825	3.19075	0.00141904	0.015857
KIF20B	687.129	2.45256	0.574987	4.26542	1.99528e-05	0.000736258
ALMS1P	60.997	2.45203	0.62333	3.93376	8.36289e-05	0.00207151
ARHGAP44	127.067	2.45161	1.37932	1.7774	0.0755016	0.243991
DHFRL1	86.7078	2.45099	0.48145	5.09086	3.56449e-07	3.29491e-05
ZDHHC16	3463.51	2.44765	0.62806	3.89716	9.73254e-05	0.00233496
XLOC_l2_003050	289.152	2.44715	0.610099	4.01106	6.04464e-05	0.00162267
KCNS3	528.276	2.44671	1.06548	2.29635	0.0216561	0.105534
WDR41	1718.17	2.44603	0.636169	3.84494	0.000120582	0.00272081
ATP5S	1443.89	2.44589	0.547879	4.46429	8.03358e-06	0.000361429
MYBL1	68.2201	2.44576	0.602693	4.05806	4.94822e-05	0.00141683
C19orf57	98.5731	2.44567	0.879128	2.78192	0.0054038	0.0403542
FAM120B	235.951	2.44522	0.636774	3.84001	0.00012303	0.00275989
FEM1A	1756.63	-2.44466	0.594459	-4.11241	3.91548e-05	0.00120222
GTSE1	1409.01	2.44434	0.603348	4.05129	5.09363e-05	0.00143399
DOCK9-AS2	196.661	2.444	0.751557	3.25192	0.00114628	0.0137526
LINC01010	85.0897	2.44347	1.01353	2.41085	0.0159153	0.0851441
KLHL11	720.269	-2.44305	0.512806	-4.76409	1.89711e-06	0.000118233
SLC25A27	17.4617	2.44179	0.71915	3.39538	0.000685339	0.00955582
LOC101927221	29.4657	2.44108	0.860297	2.83748	0.00454708	0.0357703
lnc-FKBP9-1	67.2181	-2.43914	0.592941	-4.11364	3.89475e-05	0.0011992
PRKACB	90.9335	2.43892	0.605102	4.0306	5.56356e-05	0.00152426
GPR37L1	78.508	2.43657	0.790104	3.08386	0.00204333	0.0208192
WDR61	2555.35	2.43646	0.756508	3.22066	0.00127894	0.0148594
lnc-INTS8-1	15.2667	2.43633	0.795691	3.06191	0.00219931	0.021854
NREP	34.1775	2.4363	0.83487	2.91818	0.00352078	0.0299989
DOK1	590.34	2.43543	0.600804	4.05362	5.0432e-05	0.00143347
SLC25A10	475.857	2.43391	0.366642	6.63837	3.17177e-11	1.83629e-08
SEC62	55.3454	2.43383	0.559725	4.34825	1.37228e-05	0.000551924
APOBEC3G	227.181	2.43344	1.1182	2.17621	0.0295396	0.130434
SH3BP2	22.5291	2.43339	0.672901	3.61627	0.000298876	0.00515708
SCLY	733.8	2.4328	0.567478	4.28704	1.8107e-05	0.000686818
NIPSNAP3B	32.66	2.43272	0.717999	3.38819	0.00070355	0.0097592
EFS	1445.15	2.43221	0.842917	2.88546	0.00390839	0.0323574
RAPGEFL1	63.0136	2.43163	0.745436	3.26202	0.00110623	0.0133793
PLS3-AS1	17.5795	2.43131	0.809685	3.00278	0.00267523	0.0248429
RTEL1	1107.2	2.43122	0.515471	4.7165	2.39933e-06	0.000144596
LYRM7	275.85	2.43048	0.751747	3.23311	0.0012245	0.0144523
LINC00310	15.3627	2.43043	0.571456	4.25304	2.10885e-05	0.000764295
CARF	25.2965	2.42982	0.615848	3.94549	7.96363e-05	0.00200831
TYMS	17340.6	2.42806	0.736267	3.29779	0.000974474	0.0122296
LOC102725126	23.3593	2.42764	0.720823	3.36787	0.000757523	0.0103057
PRC1	9969.1	2.42743	0.460372	5.27277	1.34383e-07	1.50072e-05
LOC100288637	63.8633	2.42608	0.536967	4.51811	6.23946e-06	0.000298409
PPP3CB	264.116	2.42588	0.753408	3.21988	0.00128244	0.0148729
ATXN2L	235.615	-2.42565	0.739226	-3.28134	0.00103315	0.0127335
CCDC88A	318.965	2.42468	0.895693	2.70704	0.00678858	0.0475648
ADCK5	816.884	2.42407	0.571739	4.23982	2.23696e-05	0.000800215
ASB9P1	156.932	2.42271	0.589644	4.10877	3.97777e-05	0.00121543
KMT2E-AS1	60.7009	-2.42266	0.828242	-2.92507	0.0034438	0.0295375
RBL2	610.78	2.42232	0.589859	4.10661	4.01512e-05	0.00122344
FANCL	649.211	2.42226	0.650826	3.72182	0.000197793	0.00383191
FBXO16	546.708	2.42184	0.902665	2.68299	0.00729676	0.0499778
SLC43A2	489.273	2.42063	0.506974	4.77465	1.80019e-06	0.000115464
DTYMK	20100.8	2.41938	0.429202	5.63693	1.7311e-08	2.92955e-06
CDKN2C	827.051	2.41561	0.823103	2.93477	0.003338	0.0289568
SNORD11	761.983	-2.41536	0.552691	-4.37019	1.24141e-05	0.000509532
ARHGEF34P	21.0046	2.41484	0.710884	3.39695	0.000681405	0.00953395
CCL19	35.6071	-2.41476	0.972045	-2.48421	0.0129841	0.07365
SPATA17	49.0693	2.41374	0.668318	3.61166	0.000304247	0.00523553
RAB26	605.523	2.41338	0.897578	2.68877	0.00717167	0.049319
C11orf49	117.167	2.41301	0.510456	4.72717	2.27668e-06	0.00013798
TMEM65	643.72	2.41244	0.69141	3.48916	0.00048455	0.00737213
SNORD32B	326.57	-2.41216	0.414249	-5.82297	5.78122e-09	1.24693e-06
SCARA3	228.979	2.41037	1.02884	2.34281	0.0191391	0.0970186
lnc-MRPL16-1	18.8452	-2.40998	0.808353	-2.98135	0.00286977	0.0261104
ZCCHC11	95.0627	-2.40925	0.611637	-3.93902	8.18137e-05	0.00204302
COX18	15.8171	2.40897	0.707006	3.40727	0.00065615	0.00924155
EPN3	1393.37	2.40819	0.808198	2.9797	0.00288533	0.0261978
MCMDC2	8.29944	2.40713	0.802406	2.99989	0.00270081	0.0250267
CAPN12	26.5449	2.40472	0.790967	3.04023	0.00236395	0.0228702
MAPT	31.9448	2.40406	0.669188	3.59251	0.00032751	0.00552972
GKAP1	65.7665	2.4036	0.771839	3.11413	0.0018449	0.0193737
MARK1	79.8549	2.40354	1.19261	2.01535	0.0438678	0.170688
ZCCHC7	55.6672	2.40237	0.548229	4.38205	1.17568e-05	0.000487098
FLJ37201	19.7979	2.40209	0.752566	3.19187	0.00141357	0.015816
LOC101927787	81.4381	2.40149	0.914437	2.62619	0.00863454	0.055887
DHTKD1	1132.86	2.40141	0.594158	4.0417	5.30641e-05	0.00147774
LOC102724791	128.615	2.40135	0.974193	2.46496	0.0137028	0.0766297
TMEM17	249.749	2.40127	0.575174	4.17487	2.98162e-05	0.000981971
SLX4IP	698.429	2.40087	0.5605	4.28344	1.84023e-05	0.000690871
KIF11	4087.28	2.39991	0.785325	3.05595	0.00224351	0.0221532
lnc-CCNE2-1	24.7077	2.39961	0.572515	4.19134	2.77309e-05	0.000934273
KAT2B	151.624	2.39937	0.852467	2.81462	0.00488344	0.0375563
GAPVD1	74.658	-2.39927	0.714429	-3.35831	0.000784209	0.0105714
LZTFL1	221.092	2.39908	0.558567	4.29506	1.74649e-05	0.000668221
UBA6	132.238	2.39857	0.651691	3.68053	0.000232747	0.00429206
lnc-EXOC4-1	11.6871	2.39796	0.68428	3.50436	0.000457704	0.0071014
POLH	20.908	2.39738	0.617667	3.88135	0.000103878	0.00244419
TRMT10C	29322.3	-2.39684	0.699611	-3.42596	0.000612635	0.00878043
LOC100506895	67.3882	2.39623	0.765253	3.13129	0.00174041	0.0185329
lnc-GFM1-1	46.4588	2.3957	0.678706	3.52981	0.000415858	0.00661523
LOC100129534	173.971	2.39344	0.895704	2.67213	0.00753705	0.0510672
DNAH11	568.038	2.39269	0.612682	3.90527	9.41209e-05	0.00227545
ZNF575	58.5334	2.39189	0.707177	3.38231	0.00071879	0.00992057
ASB9	641.068	2.39176	0.550261	4.34659	1.38268e-05	0.000555089
RFX5	702.617	2.39129	0.847254	2.8224	0.00476657	0.0369241
LOC101928105	14.9896	2.3902	0.577586	4.13827	3.49937e-05	0.00110138
RAD51	3511.94	2.38881	0.521716	4.57876	4.67747e-06	0.000238757
CYB5RL	32.5166	2.38742	0.813745	2.93387	0.00334764	0.0290182
MPC1	385.235	2.38711	0.515023	4.63496	3.56999e-06	0.000192973
LOC100507462	12.4835	2.38694	0.653892	3.65036	0.000261872	0.00469466
PAOX	59.8523	2.38621	0.662781	3.6003	0.000317846	0.00538722
ARL3	152.194	2.38613	0.460136	5.1857	2.15201e-07	2.22273e-05
DKFZP434I0714	114.478	-2.38585	0.940476	-2.53685	0.0111854	0.0663401
VPS13B	641.375	2.38577	0.887985	2.68672	0.00721571	0.049546
KRT1	9.0314	2.38553	0.771941	3.09031	0.00199949	0.0205076
RNF165	7.31399	2.38496	0.757652	3.14783	0.0016449	0.0177304
MTR	753.416	2.38475	0.766833	3.10987	0.0018717	0.0195804
LRRC27	40.9736	2.38384	0.543768	4.38394	1.16552e-05	0.0004838
OGG1	237.06	2.38237	0.820116	2.90491	0.00367355	0.0309886
RABGAP1L	443.712	2.38201	0.587964	4.05129	5.09357e-05	0.00143399
C1orf210	102.067	2.38004	0.936083	2.54256	0.0110045	0.065645
EXOC7	3453.41	2.37937	0.527588	4.5099	6.48574e-06	0.000306605
VPS45	984.495	2.37848	0.681421	3.49047	0.000482169	0.00734303
C12orf56	145.374	2.37825	0.505984	4.70024	2.59855e-06	0.000152856
SAP30	1613.09	2.37784	0.694426	3.42418	0.000616659	0.00882661
MYLK-AS1	117.672	2.3778	0.783963	3.03305	0.00242092	0.0232578
BCAS3	122.911	2.37768	0.474941	5.00625	5.54996e-07	4.60752e-05
MYH10	704.055	2.37729	0.500283	4.7519	2.01514e-06	0.000124882
PRR11	1318.79	2.37686	0.441763	5.3804	7.43217e-08	9.29022e-06
SGK3	512.815	2.37636	0.73557	3.23064	0.00123513	0.014531
NUTM2A-AS1	848.459	2.37616	0.495683	4.79372	1.63718e-06	0.000107196
lnc-STAT6-1	67.1847	2.37552	0.824014	2.88287	0.00394076	0.0325006
HIST2H2AC	4317.23	2.37521	0.637171	3.72775	0.000193197	0.00378481
KIAA1377	13.1911	2.37505	0.581693	4.083	4.44588e-05	0.00130936
SF1	2282.3	-2.37493	0.705262	-3.36744	0.000758683	0.0103095
PSMA3-AS1	595.952	2.37391	0.636499	3.72963	0.000191761	0.00377011
IPO9	92.9908	2.37294	0.712957	3.32831	0.00087374	0.011289
CA12	37.8952	2.3728	0.78977	3.00441	0.00266094	0.0247529
NOP56	30704	-2.3725	0.643525	-3.68673	0.000227158	0.00421728
KIF13B	981.113	2.3716	0.724536	3.27327	0.00106311	0.0130225
C10orf67	15.5916	2.37137	0.768989	3.08375	0.00204407	0.0208192
ATP7B	306.414	2.37013	0.601994	3.93714	8.2459e-05	0.00205606
lnc-NKX6-3-2	10.7514	2.36909	0.63079	3.75574	0.000172827	0.00351099
CD274	396.499	-2.36878	0.628892	-3.76659	0.000165491	0.00341711
IMPA2	5101.8	2.36745	0.701695	3.37391	0.000741098	0.0101331
RTN4IP1	1679.65	2.36741	0.570628	4.14878	3.34247e-05	0.001068
LSMEM2	27.2103	-2.36628	0.888232	-2.66403	0.00772097	0.0519454
PKN3	980.755	2.36618	1.16255	2.03533	0.0418172	0.165177
LRRC56	400.207	2.36575	0.859576	2.75223	0.00591908	0.0431334
ADPRH	121.142	2.3647	1.18726	1.99173	0.0464012	0.177247
NRBP2	990.133	2.36454	0.66559	3.55255	0.000381521	0.00621278
lnc-RTN2-1	6.75344	-2.36412	0.6867	-3.44272	0.000575889	0.00835723
POLA1	1858.65	2.36387	0.565753	4.17827	2.93739e-05	0.00097031
HGSNAT	2607.66	2.36379	0.637571	3.7075	0.000209317	0.00399737
lnc-RBP3-1	10.8834	2.36379	0.669709	3.52958	0.000416226	0.00661631
ARHGEF16	2750.55	2.36358	0.706066	3.34753	0.000815353	0.0108187
MXD3	2981.45	2.36229	0.359075	6.57881	4.74223e-11	2.54461e-08
STRA6	52.4565	2.36104	1.04708	2.25489	0.0241405	0.11387
TRAPPC12	1411.22	2.36088	0.848834	2.78132	0.00541378	0.040415
lnc-RHOG-2	69.1001	2.36083	0.789009	2.99215	0.00277022	0.0254893
CCDC180	33.0606	2.35985	1.29459	1.82286	0.0683244	0.229416
IFT88	297.27	2.3598	0.752772	3.13481	0.00171963	0.018365
DYX1C1	348.905	2.35893	0.584673	4.03461	5.46931e-05	0.00150972
HIST4H4	53.0296	2.35839	0.530898	4.44226	8.90179e-06	0.000392274
FOXN3	408.216	2.35776	1.3176	1.78943	0.0735458	0.239918
RND3	21930.3	-2.35692	0.560017	-4.20867	2.56883e-05	0.000887194
lnc-MTOR-1	12.9827	2.35622	0.897271	2.62599	0.00863977	0.0559044
NPHP1	167.441	2.3559	0.61888	3.80671	0.000140827	0.0030494
DHRS3	7990.57	2.35559	0.660917	3.56412	0.000365082	0.00601634
NFATC4	36.9199	2.35552	1.19583	1.96978	0.0488633	0.183728
C2orf70	72.1231	2.35536	0.90514	2.60221	0.00926257	0.0586287
TBX18	24.6549	2.35457	1.13341	2.07742	0.0377625	0.154499
SFI1	1499.37	2.35337	0.81686	2.88099	0.00396425	0.0326398
ZNF488	503.991	2.35252	0.809345	2.90669	0.00365272	0.0308601
RAD51AP1	784.803	2.35227	0.586489	4.01078	6.05192e-05	0.00162267
lnc-ZNF516-3	28.507	-2.35126	0.775403	-3.03231	0.0024269	0.0232996
ADD3	1680.92	2.35109	0.623378	3.77152	0.000162253	0.00337388
lnc-CDC73-1	10.4105	-2.35085	0.91101	-2.58049	0.00986612	0.061118
SPIDR	607.178	2.34872	0.58106	4.04214	5.29661e-05	0.00147688
METTL6	16.1806	2.34863	0.777048	3.02251	0.00250689	0.0237382
ZNF567	486.709	-2.34808	0.751553	-3.12431	0.00178222	0.0188594
CKM	14.9437	-2.34768	0.931362	-2.5207	0.0117123	0.0685841
TPRG1-AS1	44.2177	2.34752	0.889923	2.63789	0.00834227	0.0548014
lnc-HK2-1	226.68	2.34739	0.77557	3.02666	0.00247274	0.0235884
lnc-HLA-DMA-1	859.748	-2.34659	0.456398	-5.14155	2.72488e-07	2.64085e-05
PLSCR1	4552.94	2.34654	0.830423	2.82572	0.0047175	0.0366472
CCNB1	2208.78	2.34614	0.625821	3.7489	0.000177611	0.00358482
CFAP43	7.27977	2.34582	0.951914	2.46432	0.0137275	0.0767291
NIPSNAP3A	948.06	2.34482	0.648502	3.61575	0.000299478	0.00516341
LOC101929998	41.6958	2.34431	0.700143	3.34833	0.000813003	0.0108008
WIPF3	50.182	2.34364	1.01967	2.29842	0.021538	0.105156
TAF7	35395.5	-2.3432	0.809369	-2.8951	0.00379038	0.0317428
SLCO3A1	251.551	2.34273	0.901101	2.59986	0.00932631	0.0588074
lnc-FARSB-1	37.063	2.3423	0.627037	3.7355	0.00018734	0.00371975
NSUN6	143.566	2.34152	0.745739	3.13987	0.00169025	0.0181216
CDH10	15.6833	2.34116	1.15829	2.02122	0.0432574	0.169125
GPHN	1820.26	2.34115	0.688462	3.40055	0.000672501	0.00944162
C11orf63	49.6571	2.34104	0.605739	3.86477	0.000111195	0.00256118
CNTLN	86.7515	2.34041	0.909497	2.5733	0.0100733	0.0619724
TBC1D7	1288.35	2.33878	0.782451	2.98905	0.00279846	0.0257276
ANKRD9	5576.51	2.33704	0.576651	4.05277	5.06138e-05	0.00143399
ALG9	177.312	2.33703	0.630414	3.70713	0.000209619	0.00399967
XLOC_l2_005179	20.3618	-2.33679	0.773013	-3.02297	0.00250311	0.0237321
SLC4A7	598.935	2.33651	0.668435	3.4955	0.000473174	0.00726436
OBFC1	1400.78	2.33511	0.554537	4.21092	2.54329e-05	0.000881041
ELP4	1789.78	2.33372	0.793171	2.94226	0.00325825	0.0285016
IKBKE	87.2443	2.33366	0.757829	3.0794	0.00207415	0.0210186
lnc-C20orf197-3	192.619	2.33328	1.35929	1.71654	0.0860637	0.265666
GPR153	58.4647	2.33185	0.658797	3.53957	0.000400783	0.00644535
KIAA1644	82.8366	2.33171	1.02397	2.27712	0.022779	0.109586
LOC100129034	99.1312	2.33161	0.61305	3.80329	0.000142788	0.00306771
HIST1H4D	2706.44	2.33056	0.556192	4.1902	2.78704e-05	0.000934677
RHOQ	32.4755	2.3299	0.694186	3.35631	0.0007899	0.0106092
LINC00319	29.7804	2.32934	0.574854	4.05206	5.07689e-05	0.00143399
PPP1R32	8.79027	2.32898	0.712935	3.26675	0.00108791	0.0132087
DMXL1	249.181	2.32864	0.776704	2.9981	0.00271665	0.0251014
ORMDL1	45.5372	-2.32815	0.625271	-3.72343	0.000196538	0.00382066
EPS15	754.643	2.32813	0.849722	2.73987	0.00614635	0.0443634
LOC101928054	88.6431	2.32792	0.639635	3.63945	0.000273225	0.00483195
LINC01468	751.518	2.32736	0.733898	3.17123	0.00151796	0.0166725
NAGK	2615.06	2.32635	0.773625	3.00708	0.00263771	0.0245784
MRE11A	687.739	2.32617	0.508016	4.57892	4.67372e-06	0.000238757
SNORD36C	2059.39	-2.32616	0.507931	-4.57968	4.65679e-06	0.000238757
SMIM2-AS1	249.784	2.32498	0.615305	3.77858	0.000157724	0.00329528
LRRIQ1	8.766	2.32382	1.01305	2.29388	0.0217973	0.106093
TLR5	11.9	2.32325	0.795696	2.91977	0.00350285	0.0298887
SNORD38A	2217.27	-2.32265	0.503676	-4.6114	3.99967e-06	0.000211481
MCM3AP-AS1	91.0875	2.3224	0.456987	5.08197	3.73534e-07	3.40986e-05
ZNF256	1484.68	-2.32238	1.47976	-1.56943	0.116547	0.322197
EHHADH	43.8139	2.32213	0.636763	3.64676	0.000265563	0.00473835
RFXANK	6777.47	2.32152	0.442173	5.25026	1.51885e-07	1.64604e-05
NELFE	12509.4	2.32121	0.632043	3.67256	0.000240136	0.00439882
SESN3	47.2718	2.31902	1.14185	2.03094	0.0422613	0.166324
NUP50-AS1	48.7856	2.31895	0.800122	2.89824	0.00375258	0.0314862
LOC100507054	181.281	2.31856	0.551665	4.20284	2.63584e-05	0.000907487
TRIQK	9.5369	2.31805	0.635708	3.64641	0.000265927	0.004741
TTC39B	160.151	2.31602	0.78014	2.96872	0.00299047	0.0268525
lnc-SLC25A28-1	178.231	2.31585	0.565254	4.09701	4.18524e-05	0.00125952
PIP5KL1	473.884	2.31554	0.785766	2.94685	0.00321025	0.0282051
SRSF6	393.164	-2.31532	0.750964	-3.08313	0.00204835	0.0208503
SNORD8	121.21	-2.31524	0.564853	-4.09883	4.15237e-05	0.00125312
lnc-C11orf39-3	7.06706	2.31453	0.831853	2.78238	0.00539625	0.0403252
NMRAL1	3007.27	2.31424	0.472161	4.90137	9.51694e-07	6.96642e-05
KLHL29	1019.07	2.31401	0.942095	2.45624	0.01404	0.0777644
ACOX3	228.392	2.31401	0.57224	4.04377	5.25976e-05	0.00147033
SPTBN5	38.2015	2.31366	0.884539	2.61567	0.0089052	0.0571846
UTP3	31204.2	-2.31123	0.513709	-4.49911	6.82376e-06	0.000317384
RBBP8NL	21.1408	2.31117	0.659286	3.50557	0.000455629	0.00707898
SDSL	4803.89	2.31104	0.637905	3.62286	0.000291364	0.0050592
LPCAT2	357.538	2.31061	0.659588	3.50311	0.000459857	0.00712831
NAE1	7240.78	2.31006	0.623704	3.70377	0.000212419	0.00402521
SMARCA1	1286.36	2.30985	0.813178	2.84052	0.00450398	0.0356046
PHOSPHO2-KLHL23	152.624	2.30969	0.799205	2.88999	0.00385256	0.032044
TMEM168	177.311	2.30945	0.566749	4.07491	4.60321e-05	0.00134133
lnc-CXCL2-1	345.772	2.30943	0.832485	2.77414	0.00553481	0.0410677
BBS9	15.9564	2.30873	0.623689	3.70173	0.000214132	0.00404035
TBCK	183.003	2.30862	0.565129	4.08513	4.4053e-05	0.00130602
KTI12	1544.78	-2.30833	0.572237	-4.03387	5.48666e-05	0.00151261
FAM86C2P	66.3105	2.30819	0.375908	6.14031	8.23586e-10	2.62593e-07
ANKRD28	1065.27	2.30796	0.613262	3.76341	0.00016761	0.00344297
RASGRF1	198.287	2.30728	1.15385	1.99964	0.0455396	0.174989
FAM135A	94.7318	2.30723	0.743342	3.10386	0.00191015	0.0198327
IFT140	127.29	2.30696	0.583636	3.95273	7.72631e-05	0.00196054
KIF4A	374.784	2.30603	0.452822	5.09258	3.53224e-07	3.27888e-05
SENP6	83.6002	2.30544	0.49776	4.63163	3.62789e-06	0.000195143
DESI1	1780.46	2.30477	0.446361	5.16346	2.42433e-07	2.42433e-05
PIGV	769.792	2.30289	0.735673	3.13031	0.00174621	0.0185857
OTUD4	164.355	-2.30244	0.55362	-4.15889	3.19803e-05	0.00104078
CKAP2L	1611.3	2.3012	0.492369	4.67373	2.95774e-06	0.000170341
CCDC28A	2450.84	2.30074	0.554128	4.15199	3.2959e-05	0.00106075
CHKB-AS1	336.836	2.30022	0.417219	5.51324	3.52296e-08	5.0328e-06
lnc-SYNPO2-1	6.71628	-2.29996	0.817331	-2.81399	0.00489307	0.0376127
LOC101928223	31.6696	2.29988	1.22013	1.88494	0.059438	0.209054
RAB3D	199.451	2.29981	0.837509	2.74601	0.00603251	0.0438076
RBM26-AS1	241.215	2.29927	0.686545	3.34904	0.000810933	0.0107994
LOC285178	199.505	2.29923	0.595072	3.86378	0.000111647	0.00256659
KLHDC9	354.193	2.29901	0.849647	2.70584	0.00681326	0.0477001
TMEM60	1772.93	2.29858	0.496043	4.63383	3.58959e-06	0.000193556
SLC38A9	2339.58	2.29848	0.883771	2.60077	0.0093015	0.0587428
THYN1	1736.15	2.29841	0.437448	5.25413	1.48729e-07	1.61982e-05
XLOC_l2_015464	1494.67	2.29839	0.55698	4.12653	3.68279e-05	0.00114761
PRRX2	19.5662	2.29821	0.917395	2.50514	0.0122401	0.070864
WDR92	617.977	2.29806	0.605312	3.79649	0.000146757	0.00313462
PDE5A	380.158	2.29748	0.774899	2.96487	0.0030281	0.0270446
SNORD126	41.8958	-2.29742	0.615766	-3.73099	0.000190726	0.0037632
lnc-CX3CR1-2	12.8937	2.29727	0.766202	2.99826	0.00271526	0.0251014
FXYD5	173.698	-2.29696	1.05624	-2.17467	0.0296552	0.130666
ELFN2	1246.13	2.29604	0.777508	2.95307	0.0031463	0.0278509
TRPC1	304.134	2.29581	0.5142	4.46481	8.01402e-06	0.000361288
NUPL1	1593.91	-2.29552	0.521453	-4.40216	1.07176e-05	0.000456069
LOC101927811	139.134	2.29499	0.719419	3.19005	0.00142247	0.0158774
MICALCL	585.442	2.29493	0.93391	2.45734	0.0139972	0.0777031
LINC01315	284.887	2.29424	0.760804	3.01555	0.00256516	0.0241321
BBIP1	1253.2	2.2942	0.489635	4.68553	2.79234e-06	0.000162517
WDR19	479.033	2.29331	0.806969	2.84188	0.00448487	0.0355173
BUB1B	2095.25	2.29307	0.491498	4.66547	3.07909e-06	0.000174931
DZIP1	702.936	2.29153	0.587959	3.89743	9.72207e-05	0.00233496
lnc-ICOSLG-2	49.8899	2.29063	0.904008	2.53386	0.0112813	0.0666992
SNORD59A	55.3849	-2.2901	0.496089	-4.61631	3.90627e-06	0.000207579
lnc-RP11-6F2.7.1-1	8.61586	2.28856	1.08101	2.11706	0.0342544	0.144229
SAPCD1	485.947	2.28827	1.11816	2.04645	0.0407123	0.162642
lnc-C1orf180-1	35.4743	2.28813	0.711019	3.21809	0.00129046	0.0149265
SIDT1	26.8226	2.2877	1.06961	2.13881	0.0324511	0.139166
CCDC146	67.1652	2.28658	0.801171	2.85405	0.00431657	0.0345325
NFATC1	64.5363	2.28612	0.898147	2.54537	0.0109161	0.0652949
C4orf33	430.471	2.28595	0.695123	3.28855	0.00100706	0.0125319
FAM66A	18.3613	2.28553	0.587375	3.89109	9.97956e-05	0.00237352
ZNF572	444.262	2.28318	0.685283	3.33174	0.000863055	0.0112222
APPL1	1399.31	2.28293	0.710691	3.21228	0.00131687	0.0151516
ADRBK2	1120.36	2.28254	0.917958	2.48654	0.0128992	0.0733548
FAM111A	1063.15	2.28175	0.651708	3.50119	0.000463189	0.00715127
SNORD32A	567.285	-2.28169	0.407762	-5.59565	2.19799e-08	3.45399e-06
C8orf44	246.083	2.28133	0.585582	3.89583	9.78632e-05	0.00234076
DOCK11	107.142	2.28036	1.04664	2.17876	0.0293496	0.129905
TFB1M	1196.89	2.28036	0.711335	3.20575	0.00134711	0.0153367
DLX6-AS1	12.4352	2.28001	0.983315	2.31869	0.0204116	0.101144
HLCS	904.341	2.27927	0.566328	4.02464	5.70619e-05	0.00155559
lnc-RMI1-1	26.514	-2.27877	0.67783	-3.36186	0.000774192	0.0104738
lnc-DRD2-1	14.9279	2.27827	0.670925	3.39571	0.000684512	0.00955582
VAV2	3745.55	2.27806	0.666393	3.41849	0.000629689	0.00898389
RAB36	736.044	2.27802	0.535666	4.25268	2.11223e-05	0.000764295
IFT122	385.877	2.27776	0.371482	6.13155	8.70246e-10	2.73506e-07
SNORA33	325.801	-2.27773	0.778246	-2.92674	0.0034253	0.0294477
RNASEH2A	8149.88	2.27753	0.386378	5.89455	3.75695e-09	8.7003e-07
PRSS16	426.035	2.27752	0.767229	2.9685	0.00299259	0.0268525
MPDZ	270.066	2.27698	0.868415	2.622	0.00874162	0.0563065
EML3	298.539	2.27695	0.418187	5.44482	5.18587e-08	6.83169e-06
ZC2HC1A	18.6792	2.27691	0.610634	3.72877	0.000192419	0.00377629
CEP57L1	408.067	2.2765	0.388857	5.85435	4.7887e-09	1.07501e-06
PTPN18	308.454	2.27608	0.813401	2.79823	0.00513837	0.0390345
VMAC	158.892	2.27575	0.465995	4.88364	1.04145e-06	7.48757e-05
NCAPD3	3682.14	2.27488	0.487376	4.66761	3.04719e-06	0.000173691
lnc-NDFIP1-3	1407.66	-2.27444	0.790691	-2.87652	0.00402085	0.0329455
CPSF2	28.9273	2.27436	0.596084	3.81549	0.00013591	0.00296629
PNPT1	412.974	2.27334	0.694804	3.27191	0.00106822	0.0130633
PMAIP1	8152.42	-2.27315	0.583517	-3.8956	9.79545e-05	0.00234076
HOXC13-AS	558.644	2.27306	0.665956	3.41322	0.000641992	0.0091049
lnc-RGS5-1	165.564	2.27295	0.810735	2.80357	0.00505406	0.0385672
VPS13D	31.0608	2.27277	0.71995	3.15684	0.00159488	0.0173128
R3HDM2	1724.75	2.27212	0.547088	4.15312	3.27979e-05	0.001058
GUCY1B2	37.195	2.27209	0.699905	3.24629	0.00116919	0.013934
CCDC91	1487.96	2.27207	0.651278	3.48863	0.000485503	0.00738152
CDK19	1997.4	2.27184	0.487715	4.65813	3.19098e-06	0.000179544
LOC152286	12.4487	2.27174	0.839059	2.70748	0.00677952	0.0475453
EHD3	131.432	2.27155	0.560733	4.05103	5.09925e-05	0.00143399
RBFA	1404.83	2.27065	0.52554	4.32061	1.55601e-05	0.000612713
PHTF2	1035.46	2.27064	0.54169	4.19177	2.76785e-05	0.000934273
HIST1H4B	16187.1	2.26897	0.608045	3.73159	0.000190278	0.0037611
TMOD1	28.856	2.26886	0.691719	3.28003	0.00103795	0.0127712
TCEAL6	4310.06	2.2686	0.673212	3.36981	0.000752205	0.0102468
lnc-MTERFD3-1	61.5879	2.26825	0.594249	3.817	0.000135082	0.00295703
RPGR	69.65	2.26754	0.820141	2.76481	0.00569552	0.0418649
LINC01293	617.898	2.26703	0.76069	2.98023	0.00288035	0.0261781
DSN1	2202.96	2.26584	0.700699	3.23369	0.00122204	0.0144356
EPC1	1721.93	-2.26565	0.61766	-3.66812	0.000244344	0.00445956
FAM66D	14.6901	2.26503	0.861826	2.62817	0.00858457	0.0557489
ARHGAP11A	195.287	2.26406	0.399459	5.66781	1.44632e-08	2.50544e-06
CROT	118.338	2.26291	0.809556	2.79525	0.00518588	0.0392735
C8orf89	8.79365	-2.2623	0.686002	-3.2978	0.000974454	0.0122296
FAM120A	20.8603	-2.26225	0.726568	-3.11361	0.00184817	0.0193987
FAM213B	2679.02	2.26204	0.77068	2.93513	0.00333413	0.0289478
C14orf80	1420.4	2.26184	0.652277	3.46761	0.000525107	0.00784807
GNB5	406.659	2.26162	0.777906	2.90731	0.00364547	0.0308139
ULK4	70.4509	2.26142	0.791726	2.85631	0.00428593	0.0344
lnc-SMC1A-1	13.7487	-2.26119	0.75142	-3.00922	0.00261917	0.0244471
SMARCA2	262.245	2.26003	0.576799	3.91823	8.92017e-05	0.00218049
SPATA2	465.764	-2.25994	0.55883	-4.04405	5.25355e-05	0.00147033
NIPAL2	41.3713	2.25984	0.738681	3.05929	0.00221864	0.0219965
KLHL23	206.838	2.25943	0.636973	3.54713	0.000389447	0.00630194
KLHDC7B	479.824	2.25869	1.36315	1.65696	0.0975266	0.287419
lnc-SKA2-1	40.3896	2.25794	0.606586	3.72237	0.00019736	0.00382886
CXorf30	15.4604	2.25603	0.654857	3.44508	0.000570887	0.00831205
FAM72D	1623.26	2.25575	0.639907	3.52511	0.000423301	0.00669242
VANGL1	3826	2.25524	0.501828	4.49406	6.98786e-06	0.000322291
C16orf59	2960.1	2.25506	0.812081	2.77688	0.00548828	0.0408189
MAP2K6	85.9122	2.25453	0.542823	4.15334	3.27657e-05	0.001058
FAM161B	53.9794	2.25412	0.777534	2.89907	0.00374272	0.0314514
ZNF507	138.526	-2.25366	0.762839	-2.9543	0.00313381	0.0277551
SNORD85	41.3743	-2.25359	0.482365	-4.67197	2.98324e-06	0.000171361
DBNL	1174.88	2.25197	0.394863	5.70316	1.17608e-08	2.12079e-06
CEP44	212.36	2.2514	0.77672	2.8986	0.00374834	0.0314862
ADCY7	482.627	2.25111	0.733638	3.06842	0.00215192	0.0215387
LRRC70	65.061	-2.25084	0.741688	-3.03475	0.00240735	0.0232001
LINC00412	16.6615	2.25059	0.558199	4.03189	5.53305e-05	0.00151918
TBL3	250.78	2.24925	0.465849	4.82829	1.37712e-06	9.49738e-05
PIGU	679.38	2.24881	0.436152	5.15603	2.52241e-07	2.49969e-05
PCAT7	73.3792	2.24866	1.10073	2.04289	0.0410636	0.16345
ARHGEF17	1955.34	2.24818	0.827048	2.71832	0.00656145	0.0464752
HEXDC	3306.53	2.24797	0.79146	2.84028	0.00450744	0.0356191
PFKFB4	1103.19	2.2474	0.904552	2.48455	0.0129717	0.0736267
TAZ	194.742	2.24673	0.620123	3.62304	0.000291165	0.0050592
CCDC30	9.21814	-2.24605	0.783996	-2.86487	0.00417181	0.0337869
MAPK11	1173.83	2.24572	0.622477	3.60771	0.000308912	0.00528929
C1orf159	240.902	2.24415	0.696801	3.22065	0.00127899	0.0148594
lnc-NME4-1	9.91137	2.24328	0.754738	2.97227	0.0029561	0.0266692
PARN	97.9285	2.24327	0.670172	3.34731	0.000816002	0.0108187
KLHL22	122.684	2.24234	0.847104	2.64706	0.00811941	0.0538195
lnc-C15orf41-5	54.0905	2.24219	0.452304	4.95726	7.14931e-07	5.59732e-05
WDR27	64.2412	2.24106	0.562765	3.98223	6.82721e-05	0.00178171
STX5	2111.31	2.24062	0.688339	3.25512	0.00113346	0.0136189
BCAP29	2266.25	2.24062	0.53569	4.18268	2.88089e-05	0.000957396
PHLDB1	221.434	2.23895	0.675203	3.31596	0.000913291	0.0116748
KCTD11	3780.57	2.23741	0.634137	3.52828	0.000418271	0.00664401
DSCC1	1151.73	2.23722	0.64164	3.48672	0.000488981	0.00741903
TUBGCP5	298.666	2.23705	0.537957	4.15842	3.2046e-05	0.00104138
TCP11L2	52.0955	2.23626	0.683229	3.27307	0.00106385	0.0130243
CABYR	10.7319	2.23562	0.627639	3.56195	0.000368116	0.00604821
SNORD58C	564.485	-2.2355	0.567049	-3.94234	8.06909e-05	0.00202648
ZNF136	817.948	-2.23497	0.683617	-3.26932	0.00107805	0.0131324
SPATA5	53.4524	2.23442	0.39026	5.72546	1.03151e-08	1.92316e-06
lnc-PKMYT1-1	13.2926	2.234	1.00637	2.21986	0.0264283	0.121029
CPOX	2254.91	2.23339	0.506195	4.41211	1.02368e-05	0.000441587
MAPK12	129.361	2.23314	0.683965	3.265	0.00109466	0.0132759
PHF12	218.523	-2.23241	0.574669	-3.88469	0.00010246	0.00242119
C14orf37	25.2861	-2.23223	0.948296	-2.35394	0.0185756	0.0949278
GRAMD4	471.719	2.2317	0.615038	3.62855	0.000285015	0.00497738
RAB39B	6.09935	-2.2315	0.958632	-2.3278	0.0199229	0.0997583
ILVBL	4128.19	2.23125	0.387363	5.76009	8.40679e-09	1.63672e-06
ARRDC1	2192.11	2.23121	0.756103	2.95093	0.00316821	0.0279697
STAG3L4	109.65	2.2308	0.521658	4.27636	1.89977e-05	0.000708406
SPATA6	6.80961	2.23031	0.996302	2.23859	0.0251827	0.117113
WDR13	1631.07	2.23028	0.474777	4.69753	2.63328e-06	0.000154075
UST	143.551	2.22994	0.940048	2.37216	0.0176845	0.0916671
SMC4	6615.45	2.22979	0.352634	6.32324	2.5614e-10	9.55099e-08
lnc-SPRYD7-1	560.314	2.22974	0.660451	3.37608	0.000735266	0.0100659
SEMA4D	37.6507	2.22947	0.615025	3.625	0.000288957	0.00503329
C5orf34	157.289	2.22823	0.678743	3.28288	0.00102752	0.0126926
MBOAT2	745.72	2.22733	0.746725	2.9828	0.00285623	0.0260411
CAPN7	116.72	2.22653	0.761362	2.92441	0.00345115	0.029589
lnc-CDC25B-1	17.939	2.22523	0.730261	3.04716	0.00231011	0.0225277
LOC81691	170.281	2.22418	0.622885	3.57077	0.000355933	0.00591877
ERICH2	71.7308	2.22376	0.802108	2.77239	0.00556456	0.0412328
TP53I3	1914.77	2.22344	0.666237	3.33731	0.000845933	0.0110688
DNAJC18	389.593	2.22286	0.61212	3.63141	0.000281873	0.0049412
LOC101929719	13.9757	2.22181	1.10734	2.00643	0.0448101	0.173347
GPT2	1013.1	2.22166	0.573365	3.87478	0.000106723	0.00249247
BEST3	30.3281	-2.22122	0.994291	-2.23397	0.0254851	0.118126
ARID4B	34.493	-2.22082	0.490778	-4.52511	6.0364e-06	0.000290738
ATP10D	22.7753	2.22064	0.83252	2.66737	0.00764479	0.0515274
DDX60	1192.69	2.21921	1.02653	2.16184	0.0306302	0.13373
C11orf74	1205.12	2.21909	0.574101	3.86533	0.000110938	0.00255831
CPS1	35.2539	2.21855	0.692511	3.20363	0.00135707	0.0153894
CCDC113	63.6198	2.21837	0.715371	3.10101	0.00192861	0.0199386
ERICH1	911.479	2.21832	0.574214	3.86324	0.000111893	0.00256957
lnc-NUDT16-1	8.54328	2.21818	0.780432	2.84225	0.0044796	0.0355048
TCEAL5	4155.89	2.21776	0.661243	3.35392	0.000796747	0.0106816
LOC100507336	16.3162	2.21775	1.05673	2.0987	0.0358436	0.148793
KIAA1549	127.807	2.21463	0.856848	2.58463	0.00974834	0.0606727
MKRN3	1756.66	-2.21451	0.737912	-3.00105	0.00269048	0.0249539
SMC1A	420.42	2.21364	0.758281	2.91929	0.00350833	0.029916
C11orf96	92.5933	-2.21346	0.873414	-2.53426	0.0112685	0.0666773
LOC728975	657.333	2.21273	0.668792	3.30854	0.000937833	0.0119262
APOO	7042.98	2.21142	0.635786	3.47824	0.000504709	0.00762087
BMPR2	92.8851	2.21136	0.702291	3.14878	0.00163954	0.0176985
DENND2D	1791.04	2.21057	0.822942	2.68618	0.00722731	0.0495948
FANCA	474.469	2.21034	0.662333	3.3372	0.00084626	0.0110688
ANK3	18.978	2.21034	0.518372	4.26401	2.00792e-05	0.000737467
ZNF318	40.3684	2.20996	0.667689	3.30986	0.000933434	0.0118909
ESR1	39.7261	2.20934	0.669791	3.29855	0.000971869	0.0122248
MUM1	2430.16	2.20837	0.672821	3.28225	0.00102983	0.0127069
C9orf3	546.537	2.20792	0.716536	3.08138	0.00206044	0.0209182
ELL3	169.999	2.20768	0.799146	2.76255	0.00573512	0.0420716
PPOX	1422.76	2.20705	0.570647	3.86762	0.0001099	0.00255043
C15orf65	56.2359	2.20596	0.591293	3.73074	0.000190916	0.00376358
PCDHGB6	16.771	-2.20574	0.951849	-2.31732	0.0204864	0.101327
RFC3	1661.57	2.20493	0.479905	4.59451	4.33768e-06	0.000225068
PRKCZ	5024.42	2.2049	0.692715	3.18299	0.00145765	0.0161472
ARMC5	6784.47	-2.20466	0.563553	-3.91206	9.15107e-05	0.00222212
CAPN5	418.063	2.20449	0.500246	4.40682	1.049e-05	0.00044899
TDP1	4087.11	2.20295	0.666501	3.30524	0.000948937	0.0120387
IGF2BP3	7253.05	2.20223	0.569617	3.86615	0.000110565	0.00255507
CUL7	145.759	2.20213	0.709871	3.10215	0.00192117	0.0199078
SLC2A9	463.116	2.20212	1.07907	2.04076	0.0412744	0.164083
SNORA84	882.589	-2.20211	0.380351	-5.78967	7.05237e-09	1.43659e-06
FLRT2	481.498	2.202	0.685323	3.21309	0.00131316	0.0151174
NAV1	52.3735	2.19907	0.678052	3.24321	0.00118191	0.0140552
RAVER2	216.143	2.19875	0.56176	3.91403	9.07688e-05	0.00220653
TAF9B	574.527	2.19862	0.519926	4.22872	2.35028e-05	0.000826526
ANKH	66.6562	2.19855	0.482129	4.56008	5.11344e-06	0.00025622
PC	3851.29	2.19735	0.536196	4.09802	4.16691e-05	0.00125578
HAUS1	2129.9	2.19694	0.581116	3.78055	0.000156482	0.00327868
MLLT6	1241.4	2.19657	0.764354	2.87376	0.00405614	0.0331236
PACS2	577.119	2.19624	0.698231	3.14543	0.00165844	0.0178414
GPR126	971.662	2.19594	0.915369	2.39897	0.0164413	0.0873061
NTN5	29.2815	2.19589	0.725864	3.02521	0.00248459	0.023632
DOHH	2491.85	-2.19559	0.487546	-4.50336	6.68879e-06	0.000313092
DHRS2	1096.03	2.19551	1.18766	1.84859	0.0645164	0.220881
GAS2L3	321.183	2.19539	0.714013	3.07471	0.00210706	0.0212932
TNS3	2190.03	2.19519	0.764702	2.87065	0.00409625	0.0333607
ARL15	33.6301	2.19499	0.653243	3.36014	0.000779035	0.010521
AMN1	47.8766	2.19493	0.850606	2.58043	0.00986778	0.061118
TMEM67	95.6734	2.19438	0.503374	4.35935	1.30451e-05	0.000531466
PREPL	1003.28	2.19427	0.58634	3.74232	0.000182328	0.00365653
lnc-SASS6-2	50.3565	2.1942	0.604578	3.6293	0.000284189	0.00496993
ANKRD26	12.7121	2.19385	0.616867	3.55644	0.000375911	0.00615789
PIH1D2	173.736	2.19368	0.422541	5.19164	2.08451e-07	2.16317e-05
SNORD43	1895.11	-2.19361	0.402257	-5.45324	4.94591e-08	6.63551e-06
ZNF524	1260.27	2.19357	0.35844	6.11977	9.37115e-10	2.90374e-07
GADD45B	16118.2	-2.19337	0.614001	-3.57225	0.000353928	0.00588988
RHOU	18.9384	2.19324	1.19169	1.84044	0.0657034	0.223758
PNPLA3	445.748	2.19281	0.9627	2.27777	0.0227401	0.109447
LOC101928117	192.884	2.19263	0.518486	4.22891	2.34822e-05	0.000826526
CDK18	57.2416	2.19257	0.808455	2.71205	0.0066868	0.0471189
RTN2	165.75	2.19242	0.613598	3.57306	0.000352832	0.00588053
SLFN11	1152.55	2.19213	0.765414	2.86399	0.00418347	0.0338244
ESYT2	1197.69	2.19207	0.686496	3.19312	0.00140742	0.0157734
UCKL1	356.344	2.19103	0.568592	3.85344	0.000116469	0.00264777
WDFY3	496.536	-2.19042	0.613817	-3.56853	0.000358993	0.00595508
LOC100132891	7.4151	2.19032	0.776846	2.8195	0.00480985	0.0371939
STX7	670.096	2.19018	0.53474	4.09578	4.20753e-05	0.00126111
APPL2	281.955	2.19006	0.774856	2.82641	0.00470731	0.0365939
RBMS3-AS3	20.1936	2.18975	0.863557	2.53573	0.0112212	0.0664778
GATB	664.532	2.18938	0.600568	3.64552	0.000266848	0.00475356
GPR161	341.237	2.18931	0.541089	4.04612	5.20733e-05	0.00145938
lnc-PKN3-2	131.94	-2.18901	0.829638	-2.63852	0.00832698	0.0547337
FAM227B	19.3957	2.18896	1.06338	2.05849	0.0395431	0.159243
NUP62CL	417.099	2.18822	0.492438	4.44365	8.8446e-06	0.000390755
U2SURP	424.35	2.18732	0.741487	2.94991	0.00317868	0.0279947
C11orf45	208.899	2.18731	0.809514	2.70201	0.00689218	0.0480901
PPAN-P2RY11	79.7644	-2.18692	0.597122	-3.66243	0.000249834	0.00454243
SNORD91B	335.344	-2.18687	0.607401	-3.60038	0.000317753	0.00538722
SNORA10	7582.39	-2.18659	0.451176	-4.84641	1.25715e-06	8.86451e-05
ZBTB47	195.335	2.18621	0.828757	2.63794	0.00834112	0.0548014
PNKP	1499.51	2.18571	0.432277	5.05626	4.27555e-07	3.79283e-05
lnc-CCDC33-1	13.215	2.18434	1.03441	2.11167	0.0347144	0.145544
KIAA1257	24.2195	2.18417	0.491463	4.44422	8.82099e-06	0.000390755
CCSER2	873.507	2.18417	0.606459	3.60151	0.000316377	0.0053789
CEP131	4608.17	2.1841	0.589085	3.70761	0.000209222	0.00399737
KIF3C	732.834	2.18371	0.947855	2.30385	0.0212312	0.104167
EFCAB11	2201.35	2.18363	0.671804	3.2504	0.00115241	0.0137864
DHX32	775.261	2.18299	0.758669	2.87739	0.00400976	0.0328914
NDUFV2-AS1	16.6806	2.18277	0.552069	3.95381	7.69176e-05	0.00195403
LINC01116	185.642	2.18254	0.452683	4.82134	1.42597e-06	9.72687e-05
ANKFN1	11.2132	2.18234	0.836175	2.60991	0.00905671	0.0578872
BDKRB2	3745.49	2.18101	0.591632	3.68643	0.000227419	0.00421857
SKA3	1178	2.18066	0.450352	4.84213	1.28457e-06	9.02895e-05
GABPB1	4134.87	-2.18064	0.430265	-5.06813	4.01752e-07	3.57836e-05
FBXO32	2999.26	2.18014	1.00795	2.16294	0.0305456	0.133466
SNORD18B	266.161	-2.18008	0.588132	-3.70678	0.000209912	0.00400179
IMMP1L	1045.45	2.17974	0.719798	3.02827	0.00245962	0.0235252
CEP41	777.31	2.17893	0.688685	3.1639	0.00155673	0.0170134
FAM76A	163.026	2.17876	0.70452	3.09255	0.00198448	0.0204298
lnc-GPR83-1	9.37402	2.17871	0.908556	2.398	0.0164851	0.0874409
RNF215	113.481	2.17833	0.651491	3.34361	0.000826955	0.0109202
RBKS	2157.86	2.1777	0.665798	3.27081	0.0010724	0.0130803
XYLB	11.8016	2.17748	0.619619	3.51423	0.000441033	0.00692063
APOBR	7.30334	2.17679	0.991578	2.19528	0.0281439	0.12618
TP53TG3D	15.9869	2.17653	1.08134	2.01281	0.0441345	0.17138
DNA2	221.77	2.17638	0.660052	3.29729	0.00097623	0.0122446
SNORD114-15	7.63825	-2.17626	0.89368	-2.43516	0.014885	0.0811561
C8orf37	52.5371	2.17536	0.803598	2.70703	0.00678879	0.0475648
FLJ45950	33.3563	2.17523	0.823233	2.6423	0.0082346	0.0542531
SH3GLB2	466.718	2.1749	0.439715	4.94616	7.56918e-07	5.86345e-05
PCED1B	136.31	2.17486	0.615542	3.53325	0.000410488	0.00654741
THOP1	18891.9	2.17363	0.55748	3.89903	9.65794e-05	0.00232213
RBMX2	29.0923	-2.1734	0.846855	-2.56644	0.0102748	0.0627384
SNX7	5547.09	2.17327	0.440191	4.93712	7.92856e-07	6.07765e-05
PRG1	16.0557	2.17275	0.618691	3.51184	0.000445015	0.00696393
ARHGEF12	49.9143	2.17262	0.564829	3.84651	0.000119814	0.00270905
DIAPH2-AS1	7.48078	2.17224	1.07792	2.01521	0.0438823	0.170688
DLL4	6.5083	-2.17151	0.914528	-2.37446	0.0175747	0.0912538
LDHD	22.005	2.17122	1.04016	2.08739	0.0368531	0.151559
GRM4	21.7909	2.17119	0.674141	3.22067	0.00127891	0.0148594
PRRT3	710.804	2.17017	0.810516	2.67751	0.00741711	0.0505538
TROAP	8352.6	2.16998	0.710951	3.05222	0.00227159	0.0223402
CPSF3	2127.56	2.16939	0.455282	4.76494	1.88911e-06	0.000118233
CCDC14	491.75	2.16937	0.854526	2.53868	0.0111272	0.0661437
SRPK1	10289.3	2.16843	0.598367	3.62392	0.000290177	0.00505055
TECPR1	926.826	2.16751	0.640947	3.38173	0.000720297	0.00992891
CCDC15	141.589	2.16698	0.740202	2.92755	0.00341643	0.0293938
SMARCAL1	3932.25	2.16584	0.648026	3.3422	0.000831159	0.0109428
SNORD62A	260.969	-2.16566	0.538024	-4.02521	5.69234e-05	0.00155374
OSER1-AS1	45.2311	2.16542	0.662841	3.26688	0.0010874	0.0132087
SAMD3	25.9589	2.16521	1.20445	1.79767	0.0722292	0.237717
MAP3K6	763.26	2.165	0.637142	3.39799	0.000678833	0.00951126
DALRD3	1188.27	2.1636	0.633228	3.41677	0.000633678	0.00902325
lnc-RANBP9-1	462.872	-2.16359	0.866632	-2.49655	0.0125409	0.0721495
GPALPP1	541.805	2.16346	0.614936	3.51819	0.000434494	0.00683265
ZNF263	382.602	-2.16343	0.414479	-5.21964	1.79276e-07	1.88711e-05
CIRBP-AS1	593.399	-2.16289	0.938384	-2.30491	0.0211718	0.103946
STK32C	279.888	2.16268	0.695539	3.10936	0.00187495	0.019605
PGM2L1	257.899	2.16267	0.864623	2.50128	0.0123744	0.0714156
lnc-DYRK2-2	8.32063	2.16206	0.828299	2.61025	0.00904771	0.0578782
lnc-GPBP1-3	32.8458	2.16066	0.89654	2.40999	0.0159528	0.0852678
GATS	336.326	2.16005	0.612346	3.5275	0.0004195	0.00665392
FAM86JP	40.5535	2.15896	0.490034	4.40573	1.05428e-05	0.000450372
CCM2	1349.85	2.15884	0.500063	4.31714	1.58064e-05	0.000618757
CTPS2	187.844	2.15883	0.602377	3.58386	0.000338554	0.00568563
CSE1L-AS1	38.7091	2.15873	0.674435	3.2008	0.00137045	0.0155031
SNORD83B	3121.79	-2.15868	0.446059	-4.83945	1.302e-06	9.12226e-05
FAM72A	1256.24	2.15847	0.616221	3.50275	0.000460474	0.00712889
TMEM175	2141.8	2.15796	0.572421	3.76987	0.00016333	0.00338666
ZFYVE16	288.847	2.15782	0.845117	2.55328	0.0106713	0.0643025
SAMD15	33.552	2.15754	0.59437	3.62996	0.00028346	0.00496112
MAPK9	531.695	2.15726	0.6315	3.41609	0.000635273	0.00903533
NPEPL1	3799.99	2.15696	0.546731	3.9452	7.97323e-05	0.00200831
KCNAB2	39.272	2.15688	0.653933	3.29832	0.000972658	0.0122277
SEC14L2	369.176	2.15681	0.702338	3.0709	0.00213412	0.0214289
NBAS	716.904	2.15663	0.592862	3.63766	0.000275123	0.00485771
TMEM120B	74.7273	2.15548	0.747193	2.88477	0.00391695	0.0323958
TXNRD3	396.149	2.15528	0.48835	4.41339	1.01764e-05	0.000440709
SAA2	175.298	2.15474	1.10513	1.94976	0.0512047	0.189456
CENPU	6663.98	2.15401	0.508939	4.23236	2.31249e-05	0.000818571
TPTE	256.653	2.1534	0.747868	2.87938	0.00398459	0.0327827
ENDOG	1232.45	2.15309	0.577756	3.72665	0.000194041	0.00379796
RRP7A	418.335	2.15307	0.461249	4.6679	3.04293e-06	0.000173691
SLC27A3	789.323	2.15262	0.53577	4.0178	5.87439e-05	0.00159158
SNORA14B	82.9277	-2.15255	0.697376	-3.08665	0.00202429	0.0206752
lnc-COL6A3-1	6.53282	2.15248	1.11474	1.93092	0.0534932	0.194682
NEK11	31.8016	2.15224	0.788935	2.72803	0.00637138	0.0455542
CCDC3	407.597	2.15212	1.27292	1.6907	0.090894	0.274944
TMEM19	895.16	2.15201	0.355996	6.04503	1.49386e-09	4.21346e-07
STOML1	3700.72	2.15067	0.53874	3.99205	6.55054e-05	0.00173267
LHFP	5778.73	2.15058	0.620925	3.46351	0.000533183	0.00790966
RBM34	181.204	-2.14995	0.779247	-2.75901	0.00579766	0.0424596
SNORA6	1541.61	-2.14991	0.630552	-3.40956	0.000650666	0.00918784
SPTLC3	97.5646	2.1499	0.683448	3.14567	0.00165708	0.0178355
PNPLA4	95.5988	2.14976	0.71217	3.0186	0.00253941	0.0239535
lnc-AP002478.1-2	235.816	2.14966	0.801914	2.68066	0.00734775	0.0502144
LINC00888	47.1586	2.14955	0.722861	2.97367	0.0029426	0.0266079
SNORA20	326.157	-2.14912	0.672254	-3.19689	0.0013892	0.0156486
KLHDC3	369.412	2.1486	0.51016	4.21163	2.53535e-05	0.000879774
SNORD19B	43.371	-2.14857	0.567712	-3.78462	0.000153946	0.00324407
lnc-KLHDC9-1	7.21767	2.14793	0.745081	2.88281	0.00394143	0.0325006
XLOC_l2_004857	12.2948	2.14791	1.031	2.08333	0.0372208	0.152886
SNORD25	432.756	-2.14749	0.428762	-5.00858	5.48329e-07	4.58679e-05
XLOC_l2_007543	56.972	2.14734	0.797808	2.69155	0.00711198	0.0491251
USP13	497.625	2.1471	0.530028	4.05091	5.10193e-05	0.00143399
NUP107	6794.44	2.14685	0.671376	3.19769	0.00138534	0.0156215
LOC101059954	220.821	2.14671	0.873051	2.45886	0.013938	0.0775116
MAGED4B	266.328	2.14667	1.52423	1.40837	0.159023	0.388766
SNIP1	835.788	-2.14609	0.474098	-4.52668	5.99167e-06	0.000289707
CETN4P	17.0348	2.14595	0.712941	3.00999	0.00261254	0.0244059
SLC25A13	1858.24	2.14548	0.666199	3.22048	0.00127975	0.0148594
TMEM194A	1335.77	2.14547	0.754794	2.84245	0.00447677	0.0355043
FAM175A	163.158	2.14507	0.62299	3.44318	0.000574912	0.00835407
SNORA15	168.436	-2.14505	0.592426	-3.62079	0.000293703	0.00509178
GDF9	22.8441	-2.145	0.758302	-2.82869	0.00467391	0.0364373
FAM114A1	356.113	2.14495	1.05	2.04281	0.0410713	0.16345
TERF2IP	10135.4	-2.14469	0.680124	-3.15338	0.00161393	0.0174623
PPAPDC1A	48.8104	2.14447	1.12546	1.90541	0.0567264	0.202299
MPG	2728.13	2.14445	0.578267	3.7084	0.000208572	0.00399354
KIAA1958	18.4689	2.14367	0.570034	3.76059	0.000169511	0.00347552
KIAA1462	238.711	2.1436	1.10642	1.93741	0.0526948	0.192829
ARHGAP19	211.92	2.14318	0.674768	3.17618	0.00149229	0.0164152
EFCAB7	706.654	2.14237	0.637031	3.36305	0.000770857	0.0104426
lnc-TMEM241-1	54.173	2.14234	0.810427	2.64347	0.00820602	0.0541587
AKT3	1538.64	2.14193	0.689372	3.10707	0.0018895	0.0197197
TMEM50B	1197.21	2.14126	0.776218	2.75858	0.00580531	0.0424947
PSRC1	1852.97	2.14121	0.535744	3.99671	6.42281e-05	0.00170639
DNAJC28	56.233	2.14028	0.72919	2.93515	0.00333388	0.0289478
ADD2	23.3896	2.1402	0.954181	2.24297	0.0248986	0.11625
KLHL15	53.4691	-2.14003	0.507817	-4.21417	2.50703e-05	0.000872702
MEI1	296.703	2.13999	0.960186	2.22873	0.0258321	0.119017
BFSP1	3130.15	-2.13954	0.77236	-2.77013	0.00560333	0.0414218
NINL	1057.28	2.13952	0.766886	2.78988	0.00527273	0.0397167
PYGM	33.6592	-2.13897	0.723649	-2.95581	0.00311852	0.027642
TBL1X	47.1787	2.13872	0.974376	2.19497	0.0281658	0.126223
LOC102724301	43.5209	2.13849	0.487449	4.38712	1.14863e-05	0.000479145
MOCS2	1940.36	2.13803	0.576135	3.71099	0.000206449	0.00396325
GGACT	27.7322	2.1378	0.555194	3.85054	0.000117857	0.00267304
lnc-RNASET2-1	7.82795	2.13762	0.689431	3.10056	0.00193156	0.0199597
PABPN1	19431.4	2.13762	0.568278	3.76157	0.00016885	0.0034652
lnc-RTL1-8	9.32796	2.13697	0.838851	2.54749	0.01085	0.0650766
FARP2	24.1942	2.1364	0.798559	2.67532	0.00746575	0.050709
IQCK	1042.84	2.13606	0.500908	4.26438	2.0046e-05	0.000737467
GATSL3	1557.09	2.13564	0.848374	2.51733	0.0118249	0.0690048
TTC25	43.2446	2.13545	0.681603	3.13299	0.00173037	0.0184528
TNFSF10	2318.88	2.13463	0.889052	2.40102	0.0163496	0.0869448
HDHD2	1456.99	2.13388	0.555228	3.84325	0.000121413	0.00273678
TENM2	10953.7	2.13385	0.83944	2.542	0.0110221	0.0656966
FBXW2	43.7775	2.13362	0.777256	2.74506	0.00604996	0.0438709
IFNAR1	589.033	2.1333	0.741341	2.87762	0.00400692	0.0328803
PRKAA1	437.774	2.13247	0.591699	3.60398	0.000313386	0.00534301
CUEDC1	296.088	2.13181	0.640472	3.3285	0.000873148	0.011289
DOC2A	29.2923	2.13085	0.66973	3.18166	0.00146434	0.016205
SORD	94.4157	2.13081	0.657713	3.23973	0.00119645	0.0141897
ACTR3B	310.469	2.13001	0.597227	3.5665	0.000361787	0.00598445
HIST1H4A	1423.23	2.12999	0.349465	6.095	1.09439e-09	3.2102e-07
DEPDC1	2991.96	2.12968	0.578242	3.68303	0.000230479	0.00425948
ATG4C	135.151	2.12932	0.732272	2.90783	0.00363947	0.0308031
TANGO6	500.798	2.12922	0.551814	3.85858	0.000114049	0.0026082
CLMN	1231.28	2.12872	0.796402	2.67291	0.00751955	0.0509774
NAT6	272.75	2.12835	0.644115	3.30431	0.000952119	0.0120481
PCMTD1	9.42467	2.1283	0.623352	3.41428	0.00063951	0.00908278
DCAF4L1	8.13996	-2.12806	0.836127	-2.54515	0.0109232	0.0653177
PSMG1	21450.6	2.12797	0.586459	3.6285	0.000285068	0.00497738
MTHFD1	19788.3	2.12748	0.55706	3.81912	0.000133928	0.00294641
NFIC	848.562	2.12659	0.658664	3.22865	0.00124378	0.0146
GPSM2	1475.02	2.12659	0.467693	4.54698	5.44207e-06	0.000267245
LOC646268	200.7	2.12615	0.785785	2.70577	0.00681461	0.0477001
GALE	728.434	2.12527	0.548543	3.8744	0.00010689	0.00249372
TCF3	3283.21	2.12509	0.684806	3.1032	0.00191442	0.0198666
ZNF81	31.913	-2.12419	0.818415	-2.59549	0.00944567	0.0593559
COL7A1	5444.16	2.1234	0.724824	2.92954	0.00339467	0.0292759
RPUSD3	1157.61	2.12166	0.800119	2.65168	0.00800928	0.0534276
MYCT1	9.59551	-2.12149	0.852648	-2.48812	0.0128419	0.0732027
PDZD7	16.4381	2.12097	0.607658	3.4904	0.000482303	0.00734303
LOC101928631	18.9264	2.12068	0.634887	3.34024	0.000837048	0.0110006
RBL1	116.083	2.12053	0.535683	3.95856	7.54039e-05	0.00192894
RCOR2	405.468	2.12049	0.631201	3.35945	0.000780981	0.0105409
CAPN10-AS1	145.41	-2.11945	0.778522	-2.7224	0.00648101	0.0459943
HIST1H4L	202.08	2.11905	0.487607	4.34581	1.38763e-05	0.000556065
TFDP1	9016.59	2.11888	0.554991	3.81786	0.000134613	0.00295564
NCKIPSD	180.065	2.11827	0.562154	3.76812	0.00016448	0.00340407
LOC154761	14.7941	2.11796	0.695798	3.04393	0.00233507	0.0226706
ZHX3	362.17	2.11783	0.50916	4.15946	3.19003e-05	0.00103971
RBBP8	2821.73	2.11779	0.706208	2.99882	0.00271027	0.025074
lnc-ST3GAL6-1	7.78722	2.11705	0.68917	3.07188	0.00212718	0.0214057
TRIM9	33.7095	2.11693	0.805023	2.62965	0.00854734	0.0556393
GMPS	15183	2.1165	0.572311	3.69816	0.000217166	0.00406263
PCCA	1234.96	2.11626	0.536117	3.94739	7.90091e-05	0.00200023
MAP3K5	92.9199	2.11622	1.02989	2.0548	0.0398983	0.160381
NDRG3	546.122	2.1155	0.593531	3.56426	0.000364884	0.00601634
C5orf66-AS1	32.5723	2.11525	0.804251	2.63008	0.00853643	0.0556284
ZNF775	557.922	2.11469	0.655002	3.22852	0.00124432	0.0146
FAM129A	4328.16	2.11397	0.761483	2.77613	0.00550106	0.0408863
SLC9A8	467.785	2.11388	0.789562	2.67728	0.00742222	0.0505538
LOC101927252	6.33468	2.11351	0.836949	2.52526	0.0115614	0.0679721
CEP70	336.916	2.11328	0.560867	3.76789	0.000164633	0.00340407
SNORD98	27.5279	-2.11287	0.529618	-3.98942	6.62347e-05	0.00174511
CBLB	291.197	2.11247	0.831354	2.541	0.0110536	0.0658307
SPATA24	60.1256	2.11152	0.657883	3.20956	0.00132936	0.0152402
DYNC2H1	393.239	2.11099	0.708363	2.9801	0.00288158	0.0261781
XLOC_l2_002767	3569.3	2.11081	0.432306	4.88268	1.04652e-06	7.49948e-05
CERS3	67.4558	2.11041	1.17558	1.79521	0.0726209	0.238314
H1F0	5219.4	2.10971	0.582838	3.61972	0.000294919	0.00510667
TRDMT1	15.9284	2.10963	0.819647	2.57383	0.0100578	0.0619291
FAM134A	320.106	2.10939	0.473672	4.45327	8.45722e-06	0.000377401
ACTA2	319.205	2.10937	0.609201	3.46252	0.000535136	0.00792795
TMEM52B	61.5008	2.10875	1.02171	2.06394	0.0390235	0.157671
SLC5A3	942.557	2.10868	0.560116	3.76473	0.000166729	0.00342808
LANCL1	944.844	2.10864	0.621433	3.39319	0.000690847	0.00960116
AMT	281.901	2.10848	0.993273	2.12276	0.0337739	0.142807
LINC01003	236.183	2.10834	0.822392	2.56366	0.0103574	0.0630397
SLC26A2	2294.03	2.10793	0.659988	3.19389	0.00140368	0.0157556
lnc-EPS8L3-1	35.5833	2.10777	0.968869	2.17549	0.0295932	0.130517
SNORD18C	844.587	-2.10772	0.652016	-3.23262	0.00122661	0.0144617
SUCLA2-AS1	15.3477	2.10768	0.708085	2.9766	0.00291468	0.0263989
XLOC_l2_014711	2111.67	2.10745	0.554955	3.79752	0.000146154	0.00312476
SIRT3	135.583	2.10652	0.652799	3.22691	0.00125134	0.0146434
CPED1	12.0931	2.10634	0.720663	2.92278	0.00346924	0.029689
AKAP11	120.733	2.10633	0.551803	3.81717	0.00013499	0.00295703
SRD5A3-AS1	17.4221	2.10624	0.966583	2.17905	0.0293276	0.129867
lnc-VRK1-1	10.0064	2.10614	0.632997	3.32725	0.000877067	0.011301
OTUD7A	11.8022	2.10535	0.79869	2.63601	0.0083888	0.0549921
GALT	852.956	2.10487	0.53604	3.9267	8.61189e-05	0.00212161
OMA1	591.401	2.10487	0.583531	3.60712	0.000309614	0.00529255
LRRC75B	954.188	2.10479	0.7281	2.8908	0.00384262	0.0319976
MICALL2	4412.35	2.10449	0.94206	2.23392	0.0254884	0.118126
SNORD92	18.3417	-2.10446	0.563415	-3.73518	0.00018758	0.00372116
RAB4B	309.735	2.10406	0.530185	3.96854	7.2314e-05	0.00186289
LOC100294145	489.749	2.10397	0.440979	4.77113	1.83192e-06	0.000116818
NUSAP1	5152.1	2.1032	0.431674	4.8722	1.10364e-06	7.84299e-05
UTP23	6.51669	-2.1028	0.789945	-2.66196	0.00776863	0.0521249
BRF2	1639.39	-2.10225	0.677306	-3.10384	0.00191025	0.0198327
SNORD34	613.013	-2.10172	0.622567	-3.37589	0.000735761	0.0100664
TTLL12	3980.55	2.10147	0.738364	2.84612	0.00442558	0.0352126
THEM6	2083.45	2.10096	0.635958	3.30361	0.00095448	0.0120681
SNPH	172.794	2.10001	0.715479	2.93511	0.00333426	0.0289478
LSMEM1	637.552	-2.09971	0.798462	-2.6297	0.00854611	0.0556393
SCN3B	13.6771	2.09941	0.693845	3.02577	0.00248003	0.0236296
SPATC1L	236.694	2.09867	0.692118	3.03225	0.00242739	0.0232996
SGMS1-AS1	114.413	2.09817	0.630039	3.33022	0.000867768	0.0112564
CCNT2-AS1	8.43684	2.09765	0.643942	3.25751	0.00112394	0.0135414
lnc-SNRPD3-1	12.9225	-2.09693	0.927097	-2.26182	0.0237083	0.112483
RAD18	482.383	2.09662	0.63654	3.29378	0.000988494	0.0123492
CBR3	1128	2.09618	0.633434	3.30923	0.000935529	0.0119038
RAB7B	370.218	2.09603	0.952648	2.20021	0.0277918	0.124984
LOC100506302	137.892	2.09596	0.564777	3.71113	0.000206334	0.00396325
HS2ST1	401.015	2.09548	0.608521	3.44355	0.000574121	0.00834809
C4orf27	753.697	2.09547	0.573724	3.6524	0.0002598	0.00466579
TC2N	261.27	2.09537	0.770149	2.72073	0.0065137	0.0461965
ARHGEF19	12.6321	2.09505	0.681729	3.07315	0.00211812	0.0213657
SNORA8	3837.45	-2.09489	0.34946	-5.99464	2.03935e-09	5.2783e-07
lnc-MSRB3-2	345.871	2.09487	0.763146	2.74505	0.00605019	0.0438709
DZANK1	158.048	2.09472	0.835818	2.50619	0.012204	0.0706734
SSX2IP	130.351	2.09444	0.709932	2.9502	0.00317569	0.0279908
LOC440600	10.0645	2.09428	0.618611	3.38546	0.000710592	0.00983209
PFN4	52.9355	2.09409	0.6163	3.39784	0.000679191	0.00951126
RUFY2	250.29	2.09398	0.663463	3.15614	0.00159871	0.0173344
XLOC_l2_013416	7.69911	2.09362	0.633799	3.30329	0.000955589	0.0120683
MIS18A	2671.47	2.09324	0.705244	2.96811	0.00299638	0.0268625
SNORD99	1447.55	-2.09308	0.695985	-3.00737	0.00263519	0.0245654
AP2A1	424.821	2.09238	0.530382	3.94505	7.97845e-05	0.00200831
AGMO	6.25307	2.09223	1.00674	2.07823	0.0376877	0.154285
lnc-SLC7A6OS-2	686.542	2.09209	0.69168	3.02464	0.00248926	0.0236662
lnc-NDFIP2-2	61.0652	2.09178	0.656012	3.18863	0.00142948	0.0159153
DYNLT1	11342.8	2.0917	0.535068	3.90923	9.25899e-05	0.00224584
AGBL1-AS1	11.7069	2.09128	1.06758	1.9589	0.0501243	0.186904
LTC4S	89.4789	2.09086	0.45437	4.60168	4.19095e-06	0.000219005
ADAM21	104.915	2.09045	1.05862	1.9747	0.048302	0.182147
MCEE	915.701	2.0902	0.605938	3.44953	0.000561558	0.00821427
SLC44A5	48.9172	2.08944	0.979468	2.13324	0.0329053	0.140461
ECHDC1	1561.63	2.08934	0.497994	4.19551	2.72256e-05	0.000925755
PABPC1L	1171.83	2.08859	0.964897	2.16457	0.0304206	0.133079
TBL1Y	79.3403	2.08833	1.07853	1.93628	0.0528335	0.193208
RCCD1	1866.57	2.08818	0.447378	4.66759	3.04748e-06	0.000173691
PHF6	541.78	2.088	0.559109	3.73451	0.000188081	0.00372773
WDR62	3103.06	2.08776	0.777678	2.6846	0.00726161	0.0497835
LRBA	843.457	2.08749	0.608631	3.42981	0.00060401	0.00868511
SLC35E2	1457.44	2.08694	0.652605	3.19786	0.00138452	0.0156202
ATG16L2	2396.22	2.08686	0.990421	2.10705	0.0351137	0.14664
YPEL3	221.281	2.08587	0.799633	2.60853	0.00909321	0.0579857
DAPK2	30.748	2.08563	0.685391	3.04298	0.00234246	0.0227122
TTC8	1615.37	2.08558	0.73192	2.84946	0.00437934	0.0349204
BANK1	22.6885	2.08467	0.736911	2.82893	0.0046704	0.0364273
LRPPRC	532.513	2.08446	0.679182	3.06908	0.00214721	0.0215112
USP46-AS1	85.5892	2.08443	0.732433	2.8459	0.0044286	0.0352239
GTF2B	4986.3	-2.08365	0.481419	-4.32815	1.50366e-05	0.0005982
ACER3	150.142	2.08342	0.538425	3.86947	0.000109071	0.00253653
APPBP2	875.502	2.08322	0.577696	3.60609	0.000310844	0.00530945
PTGS2	3877.8	-2.08135	1.3724	-1.51657	0.129375	0.342163
XLOC_l2_015738	230.741	2.08129	0.485726	4.28492	1.82808e-05	0.00068984
FAR2	24.7188	2.08121	1.26838	1.64085	0.100829	0.293612
KCNU1	14.5335	2.08115	0.896962	2.32022	0.0203291	0.10099
FBXO43	18.3182	2.0808	0.820797	2.5351	0.0112415	0.0665714
XRCC1	5363.75	2.08036	0.561633	3.70412	0.000212123	0.00402521
lnc-CKB-2	67.4263	-2.08009	0.736216	-2.82539	0.00472235	0.036672
NUP88	5132.94	2.07991	0.558924	3.72128	0.000198214	0.00383191
LOC100128184	1612.8	2.07913	0.891371	2.33251	0.0196738	0.0989535
LOC101927027	35.2359	2.0788	0.504101	4.12377	3.72714e-05	0.00115652
LOC731424	7.3514	-2.07864	1.05304	-1.97395	0.0483879	0.182439
LOC102724943	18.1394	2.07805	0.82905	2.50655	0.0121917	0.0706582
lnc-GSX1-1	44.6378	-2.07798	0.754346	-2.75468	0.00587501	0.0429118
CCDC125	363.046	2.07727	0.762583	2.724	0.00644972	0.0458758
CALML4	402.656	2.07723	0.485792	4.27597	1.90304e-05	0.000708406
lnc-PPM1M-2	128.166	2.07702	0.557867	3.72314	0.000196764	0.00382066
PACSIN3	555.62	2.07647	0.710242	2.92361	0.00345996	0.0296366
PCMTD2	373.27	2.07577	0.699472	2.96763	0.00300104	0.0268822
SOX2	223.568	2.07524	1.20579	1.72106	0.0852397	0.264197
ABCG1	212.326	2.07512	0.830159	2.49966	0.0124312	0.0716494
CHADL	193.213	2.07489	0.508685	4.07893	4.52439e-05	0.00132858
SARS2	955.726	2.07485	0.496259	4.18098	2.90258e-05	0.000963148
NLGN2	810.38	2.07477	0.618487	3.35459	0.000794828	0.0106641
ALPK1	197.876	2.07472	0.834718	2.48553	0.0129357	0.0734605
CEP295	1361.83	2.07441	0.434189	4.77767	1.77335e-06	0.000114746
CXorf57	417.834	2.07414	0.861249	2.40829	0.0160273	0.0856037
HOXD10	1074.48	2.07291	1.25558	1.65096	0.0987466	0.289773
lnc-SPAG1-2	6.9084	2.07186	0.832864	2.48764	0.0128594	0.0732595
PUS7	3101.15	2.07172	0.740431	2.79799	0.00514224	0.0390505
VSIG10L	19.5258	2.07158	0.641508	3.22923	0.00124125	0.0145795
THNSL1	77.9551	2.07142	0.678061	3.05492	0.00225122	0.0221894
NUP37	4559.64	2.07057	0.581422	3.56122	0.000369132	0.00605365
XLOC_l2_015760	7.60393	2.07044	0.640291	3.23359	0.00122243	0.0144356
LINC00087	33.6901	2.07043	0.699715	2.95896	0.00308679	0.027427
LOC102723729	8.95031	2.07039	0.803878	2.57551	0.0100094	0.0616997
WNT6	172.279	2.06999	0.647426	3.19726	0.00138739	0.0156366
SNX10	803.685	2.06968	0.688953	3.0041	0.00266367	0.0247679
C1QTNF3	11.0181	2.06939	0.706254	2.93009	0.00338864	0.029237
LOC101928100	72.8087	2.06923	0.916053	2.25886	0.0238922	0.113038
SLC25A34	211.576	-2.06915	0.827202	-2.50139	0.0123708	0.0714156
CAMKK2	321.328	2.0691	0.602909	3.43186	0.000599449	0.00864213
KAZN	11.4412	2.06856	1.07116	1.93115	0.0534649	0.194638
SCMH1	146.096	2.06789	0.469221	4.40706	1.04782e-05	0.00044899
SLC30A6	125.506	2.06772	0.674684	3.06473	0.0021787	0.0217088
RAD54L	3501.3	2.06771	0.549047	3.766	0.000165885	0.00341711
ANKRD2	416.195	2.06728	0.689152	2.99975	0.00270205	0.0250267
LIMCH1	1010.28	2.06699	1.2451	1.6601	0.0968941	0.28625
IRAK3	29.4836	2.06683	1.10198	1.87557	0.0607148	0.212087
KIAA1107	22.744	2.06682	0.598023	3.45608	0.000548084	0.00807625
ZWILCH	1555.81	2.0662	0.78661	2.62671	0.00862152	0.0558573
THSD4	205.193	2.0651	0.470491	4.38924	1.13745e-05	0.000477264
RGS17	15.4693	2.065	0.898234	2.29895	0.0215078	0.105077
LOC643551	16.1932	2.06479	0.803845	2.56864	0.0102099	0.062446
ZNF35	1000.77	-2.06384	0.456551	-4.5205	6.16939e-06	0.000295837
lnc-MAPK8IP2-1	61.4731	2.0632	0.529801	3.89428	9.84896e-05	0.00234938
XRN1	398.69	2.06317	0.671113	3.07425	0.00211032	0.0213164
OR2A9P	64.7457	2.06276	0.773086	2.66821	0.00762559	0.0514611
NAA40	332.303	2.06258	0.676212	3.05019	0.00228694	0.022431
LOC101927798	72.2315	-2.06227	1.37514	-1.49968	0.133698	0.349371
TRIM37	926.842	2.06173	0.698763	2.95053	0.00317225	0.027983
NR4A2	120.593	-2.06138	0.906621	-2.2737	0.0229842	0.110212
LOC100505921	15.7907	2.06097	0.67603	3.04863	0.00229884	0.0225089
LOC1720	28.604	2.05945	0.451598	4.56037	5.10645e-06	0.00025622
DAW1	47.4171	2.05898	0.754582	2.72864	0.00635957	0.0454846
CNOT11	1343.19	2.05896	0.691523	2.97743	0.00290674	0.0263487
TBC1D16	376.211	2.05878	0.388172	5.30379	1.13421e-07	1.30642e-05
B4GALT7	579.755	2.05878	0.490092	4.2008	2.65972e-05	0.000914278
AP4S1	307.673	2.05803	0.680845	3.02276	0.00250482	0.0237321
RARA-AS1	10.8978	2.05803	0.97587	2.10891	0.034952	0.146187
NKX2-8	8.43123	2.05708	0.698875	2.94342	0.00324606	0.0284402
HES4	19662.2	2.05687	0.742889	2.76874	0.00562729	0.0415438
MXD4	181.929	2.05625	0.431153	4.76918	1.84978e-06	0.000117277
ARHGAP29	313.047	2.05618	0.909669	2.26036	0.023799	0.112767
GABPB2	619.333	2.05602	0.618009	3.32685	0.000878349	0.011307
G2E3	86.4539	2.05581	0.753681	2.72769	0.00637791	0.0455771
IQCH-AS1	96.7346	2.05566	0.843365	2.43745	0.0147911	0.0809059
PCYT2	430.017	2.05566	0.518932	3.96132	7.4536e-05	0.00191118
CFP	146.693	-2.05488	0.537293	-3.82451	0.000131033	0.00289429
lnc-ZRANB1-2	133.454	2.05467	0.633057	3.24563	0.00117191	0.0139588
COMTD1	5114.79	2.05448	0.353143	5.81771	5.96599e-09	1.27429e-06
DGCR14	1073.03	-2.05429	0.77753	-2.64208	0.00823993	0.0542531
BIN1	620.789	2.05428	0.729673	2.81534	0.00487252	0.037494
STAT4	166.758	2.0539	0.703463	2.91969	0.00350377	0.0298887
PRKAR2B	99.8474	2.05375	1.17685	1.74512	0.0809639	0.255333
USP28	58.6867	2.05325	0.55448	3.70302	0.000213051	0.00403019
ZNF721	2931.3	-2.05324	0.444521	-4.61898	3.85627e-06	0.000205419
KLHDC1	21.019	2.05295	0.771015	2.66266	0.00775264	0.0520788
SESN2	1505.1	-2.0523	0.863332	-2.37719	0.0174453	0.0907536
PDS5B	292.183	2.05145	0.511294	4.01227	6.01388e-05	0.00162014
SRD5A1	398.645	2.05082	0.341947	5.99748	2.00401e-09	5.2783e-07
SNCA	1605.8	2.05019	0.881263	2.32642	0.0199963	0.0999163
GJB7	33.4436	2.04988	1.36143	1.50568	0.132149	0.34689
NTF4	532.454	2.04945	0.883382	2.32001	0.0203404	0.10099
ODF3L1	25.0845	2.04904	0.78532	2.60918	0.00907591	0.0579018
KCNRG	50.6703	2.04895	0.615241	3.33032	0.000867466	0.0112564
CCHCR1	1352.35	2.04871	0.700219	2.92581	0.00343563	0.0294789
LOC100506271	57.7516	2.04859	1.3079	1.56632	0.117275	0.323233
CAV2	1182.26	2.04828	0.69216	2.95926	0.00308381	0.0274116
HAGLR	76.9163	2.04802	0.647985	3.1606	0.00157446	0.017173
TRPV4	34.3535	2.04765	0.793233	2.5814	0.00984017	0.0610673
SERPINB10	23.0983	-2.04729	0.982753	-2.08322	0.037231	0.1529
LARP1B	71.0563	2.04596	0.766962	2.66761	0.00763927	0.051506
LINC00887	12.3695	2.04588	0.689263	2.96822	0.00299531	0.0268625
LZTS3	85.381	2.04584	0.760732	2.68931	0.00716002	0.049319
SLC16A7	24.527	2.04577	1.1912	1.71739	0.0859071	0.265413
XLOC_l2_009571	54.3328	2.04559	0.5279	3.87495	0.000106645	0.00249247
lnc-C1orf201-3	159.935	2.04548	0.694309	2.94606	0.00321846	0.0282486
VPS29	2791.55	2.04539	0.516461	3.9604	7.48232e-05	0.00191631
lnc-PEX7-2	460.586	-2.04536	0.679894	-3.00835	0.00262669	0.0244965
RIMKLA	30.9466	2.0453	1.21097	1.68898	0.0912237	0.2756
PRKD1	16.7328	2.04411	0.880764	2.32083	0.0202959	0.100975
RCAN3	410.158	2.04347	0.53939	3.78847	0.000151575	0.00321257
lnc-C16orf95.1-1	36.1584	2.04137	0.799269	2.55404	0.010648	0.0642325
PIR	2693.59	2.04055	0.66965	3.04719	0.0023099	0.0225277
DDX46	348.381	2.04041	0.695233	2.93485	0.00333706	0.0289568
IFT172	1058.91	2.04022	0.544713	3.7455	0.000180035	0.00362046
NBR2	29.9227	2.03978	0.570549	3.57512	0.000350064	0.0058477
CHST12	2101.35	2.03957	0.42498	4.79921	1.59295e-06	0.000104931
ZNF350-AS1	14.6682	-2.0395	0.870013	-2.34422	0.0190672	0.096743
PKP3	45174	2.03894	0.542734	3.7568	0.000172099	0.00350897
lnc-ID3-1	6.76967	2.03837	0.795114	2.56362	0.0103586	0.0630397
FAM86B1	43.6933	2.0382	0.424697	4.7992	1.59305e-06	0.000104931
IQCE	259.29	2.03804	0.491258	4.14863	3.34477e-05	0.001068
RFPL4AL1	71.3675	-2.03772	0.729998	-2.79141	0.00524793	0.0396206
TMEM56	33.0689	2.03745	1.05114	1.93833	0.0525828	0.19261
SNORD114-21	7.15266	-2.03741	0.918536	-2.21811	0.0265473	0.121397
lnc-CREG1-1	15.8745	-2.03736	0.480785	-4.23757	2.25956e-05	0.00080512
PHF10	1514.45	2.03685	0.651238	3.12765	0.00176207	0.0187002
RWDD2B	936.675	2.03671	0.389092	5.23451	1.65422e-07	1.78396e-05
FAM216A	3268.67	2.03619	0.573376	3.55123	0.000383428	0.00623922
TRIM17	6.12154	2.03611	1.07474	1.89451	0.0581579	0.205836
lnc-PINK1-1	6.46742	-2.03607	0.775446	-2.62567	0.00864781	0.05594
DHFR	2788.56	2.03529	0.529865	3.84116	0.000122457	0.00275509
PLCG2	20.3854	2.03492	0.788518	2.58068	0.00986048	0.061118
WDR34	6769.27	2.03454	0.35157	5.787	7.16526e-09	1.4462e-06
ZNF890P	12.116	2.03452	0.729499	2.78893	0.0052883	0.0397616
DCAF10	7.40689	2.03444	0.79651	2.5542	0.0106433	0.0642325
PHAX	19638.2	-2.03438	0.506045	-4.02015	5.81611e-05	0.00157968
TOP2A	4115.25	2.03396	0.615431	3.30494	0.000949963	0.0120387
THBS3	220.378	2.03379	0.535363	3.79889	0.000145343	0.00311349
USO1	5237.05	2.03317	0.634295	3.2054	0.00134877	0.0153367
C5	58.4165	2.03305	1.04471	1.94605	0.0516489	0.190267
CRYL1	1306.41	2.03295	0.692505	2.93565	0.00332847	0.0289478
lnc-ANKRD54-1	16.4879	2.03275	0.559652	3.63217	0.000281043	0.00493058
LINC00601	28.3343	2.03274	0.705214	2.88244	0.00394609	0.0325268
CBY1	400.622	2.03264	0.88734	2.29072	0.0219798	0.106698
lnc-BCL6-1	24.4738	2.03225	0.968962	2.09735	0.0359628	0.149127
PFN2	1754.84	2.03206	0.487113	4.17164	3.02416e-05	0.000990054
NUDT22	10741.8	2.03161	0.678573	2.99394	0.00275402	0.0253508
ADRA1B	692.629	2.03158	0.858213	2.36722	0.0179224	0.0924988
EPHB2	935.138	2.03094	0.673126	3.01718	0.00255137	0.0240245
LOC283788	6.07878	2.03056	0.813569	2.49587	0.012565	0.0721939
KIAA1033	2968.38	2.03055	0.773953	2.62361	0.00870035	0.0561972
CCDC169	33.6145	2.03052	0.865254	2.34673	0.0189389	0.0962032
ZDHHC21	23.0868	2.03049	0.797982	2.54453	0.0109425	0.0653993
CORO2A	2517.53	2.03011	0.719408	2.82192	0.00477377	0.0369607
ARMCX2	165.691	2.02994	1.52356	1.33237	0.18274	0.422431
KRT13	535.32	2.02977	1.21797	1.66652	0.0956096	0.284168
RNU4ATAC	123.814	-2.02893	0.496249	-4.08852	4.34125e-05	0.00129098
METTL25	258.444	2.02881	0.984013	2.06177	0.0392298	0.158301
POC1B	522.526	2.0287	0.696786	2.91151	0.00359688	0.0305056
FAM210B	3830.66	2.02815	0.766974	2.64435	0.00818477	0.0540736
lnc-LRRC61-1	14.9167	2.02763	0.959464	2.1133	0.0345754	0.145053
NUDT8	1911.45	2.0275	0.467419	4.33765	1.44013e-05	0.000575005
DPF3	33.5407	2.02706	0.843724	2.40252	0.0162828	0.0866523
CEP83-AS1	20.8322	2.02632	0.600968	3.37176	0.000746886	0.0101869
LOC101927701	19.9184	-2.02547	1.05059	-1.92794	0.0538625	0.195508
DARS	14891	2.02535	0.541251	3.74197	0.000182583	0.00365724
ZNF793-AS1	36.7096	2.02514	1.27462	1.58882	0.112101	0.314769
FAF1	4736.9	2.02472	0.616938	3.28189	0.00103113	0.0127157
SNORD59B	99.6909	-2.02426	0.360331	-5.61779	1.93419e-08	3.15202e-06
VSNL1	610.992	2.02411	0.828212	2.44395	0.0145273	0.0797753
LOC102723761	33.0987	2.02405	0.507959	3.98468	6.75725e-05	0.00176976
KDM1B	37.3536	2.02383	0.754309	2.68303	0.00729591	0.0499778
LOC374890	520.268	-2.02267	0.744403	-2.71717	0.00658434	0.0466223
LOC101927929	13.1319	2.02202	0.615554	3.28488	0.00102027	0.0126314
MTIF3	4392.98	2.021	0.573329	3.52502	0.000423448	0.00669242
SERPINB1	8287.43	2.0201	0.755321	2.6745	0.00748413	0.0507711
lnc-MFN1-1	21.933	2.02004	0.739317	2.73231	0.00628917	0.0450855
C11orf73	10459	2.01984	0.435007	4.64324	3.42986e-06	0.000187917
MFN1	615.899	2.01981	0.589866	3.42419	0.000616638	0.00882661
lnc-SNPH-1	79.5959	2.01903	0.434618	4.64552	3.3922e-06	0.000187039
lnc-CDIPT-1	99.563	2.01831	0.735042	2.74585	0.0060355	0.0438076
PRR5	55.2987	2.01821	0.526284	3.83484	0.000125648	0.0028035
lnc-C14orf166B-3	27.472	2.0181	0.816564	2.47145	0.0134565	0.0755406
lnc-KLF7-1	62.3672	2.01806	0.810942	2.48854	0.0128268	0.0731821
C4orf36	87.1024	2.01772	0.724749	2.78402	0.00536894	0.0401757
CLTCL1	100.088	2.01747	0.810844	2.48811	0.0128425	0.0732027
lnc-RNF149-2	61.1806	2.01735	0.539578	3.73876	0.000184932	0.00368858
lnc-LEPROT-1	18.7222	2.01733	0.649885	3.10413	0.00190838	0.0198327
GCA	1307.33	2.01702	0.941602	2.14212	0.0321841	0.138426
CCDC138	167.359	2.01699	0.676831	2.98005	0.00288197	0.0261781
CYP2D6	55.0391	2.01687	0.422561	4.77297	1.81532e-06	0.000116096
TRADD	8318.98	2.0166	0.590064	3.41759	0.000631778	0.00900785
FAM122C	22.1936	2.01619	0.810342	2.48807	0.0128438	0.0732027
TUBE1	941.897	2.01608	0.638661	3.15674	0.00159545	0.0173128
KLC1	2448.94	2.01582	0.652253	3.09055	0.00199787	0.0205076
IFIT2	17635.4	-2.01508	0.547975	-3.67732	0.000235695	0.00432829
SYNE2	1829.18	2.01446	0.688934	2.92402	0.00345545	0.0296143
LOC101928554	11.3421	2.01382	0.806833	2.49595	0.012562	0.0721939
ADCY3	5982.38	2.0131	0.400196	5.03027	4.89786e-07	4.19272e-05
MFSD6	868.053	2.01304	0.543811	3.70172	0.000214139	0.00404035
SHMT1	1230.86	2.01181	0.570411	3.52695	0.000420374	0.00666298
lnc-TC2N-1	22.4961	2.01154	0.627653	3.20485	0.00135131	0.0153367
SNORA13	390.697	-2.01151	0.455592	-4.41515	1.00941e-05	0.00043801
CD70	1036.36	2.01043	0.834998	2.40771	0.016053	0.0856989
lnc-CRABP2-1	15.7341	-2.01006	0.658937	-3.05046	0.00228494	0.0224214
LOC286071	37.4901	2.0094	0.687933	2.92092	0.00348997	0.0298056
SLC29A3	446.09	2.00917	0.755581	2.65911	0.00783467	0.0524856
lnc-MFSD4-1	97.3261	2.00872	0.631591	3.18041	0.00147066	0.0162585
KIAA1217	598.144	2.00777	0.951896	2.10923	0.0349247	0.1461
CDCA7L	139.98	2.00765	0.403438	4.97636	6.47915e-07	5.12739e-05
MYO19	3682.22	2.00764	0.502406	3.99605	6.44074e-05	0.00170718
BVES-AS1	7.95583	2.00745	0.882655	2.27433	0.0229462	0.110102
LINC00669	20.5586	2.00718	0.60362	3.32523	0.000883462	0.011333
SSBP2	234.475	2.00682	0.827207	2.42602	0.0152654	0.0825936
LOC102659288	10.9594	-2.00612	0.994665	-2.01688	0.0437082	0.170192
TOP3B	223.556	2.00589	0.824165	2.43385	0.0149392	0.0813924
ANKS6	2542.77	2.00545	0.690495	2.90437	0.00367991	0.0310184
BOLA1	546.704	2.00434	0.702819	2.85186	0.00434648	0.0347088
lnc-SRGAP3-1	1180.07	2.00417	0.310371	6.45735	1.06554e-10	4.78406e-08
LMLN	13.8086	2.00413	0.634344	3.15938	0.00158107	0.0172111
SNORA38B	198.093	-2.00356	0.664067	-3.0171	0.00255205	0.0240245
FARSB	1709.78	2.00341	0.523166	3.8294	0.000128454	0.00284325
RBM39	22329.2	-2.00315	0.303127	-6.60829	3.88775e-11	2.19309e-08
CD24	14195	2.00297	1.29029	1.55235	0.120579	0.328391
IGFLR1	1209.92	2.00289	0.362983	5.51786	3.43152e-08	4.94635e-06
CXCL10	466.418	2.00259	1.31586	1.52189	0.128037	0.340318
LINC00294	1223.54	2.00198	0.731387	2.73724	0.00619567	0.0446027
CISD1	100.398	2.00164	0.794617	2.519	0.0117689	0.0688054
FAM101B	1748.56	2.00158	0.818542	2.4453	0.0144732	0.0795033
lnc-PRR14-1	20.2619	2.0015	0.51737	3.86861	0.000109456	0.00254281
TRPT1	5498.31	2.00148	0.546981	3.65915	0.000253057	0.00457082
LURAP1	142.206	2.00122	1.18995	1.68177	0.0926129	0.278067
RWDD4	161.516	2.00122	0.591257	3.38468	0.000712601	0.00985369
WIPI1	2754.15	2.00072	0.966014	2.07111	0.0383483	0.156118
lnc-CAMK1G-1	1904.59	2	0.971053	2.05962	0.0394351	0.158925
FER1L4	2379.1	1.9994	0.85626	2.33503	0.0195416	0.098424
RFT1	2543.11	1.99938	0.354862	5.63425	1.75827e-08	2.94019e-06
KLC3	1311.43	1.99845	0.61283	3.26102	0.00111013	0.0134138
NLRX1	2372.36	1.99786	0.669522	2.98401	0.00284499	0.0259924
DNAJC21	573.105	1.99698	0.50867	3.9259	8.64072e-05	0.00212161
TMOD2	21.8127	1.99648	0.624974	3.1945	0.00140076	0.0157388
HENMT1	2290.31	1.99609	0.806557	2.47483	0.0133301	0.0750989
AKAP7	306.495	1.99606	1.00834	1.97954	0.0477549	0.180765
lnc-CDH16-2	14.12	1.996	0.689269	2.89582	0.00378173	0.0317065
lnc-MAPK6-1	11.6303	-1.99573	0.719943	-2.77206	0.00557023	0.0412471
PRKD3	571.397	1.99518	0.751876	2.65359	0.00796395	0.053222
DPYSL3	1455.3	1.99486	1.01559	1.96424	0.0495018	0.185305
ETFDH	1067.88	1.99469	0.509291	3.9166	8.98058e-05	0.00219223
DIAPH3	1122.45	1.99434	0.414828	4.80762	1.5274e-06	0.000103076
CLSPN	210.751	1.99426	0.599715	3.32535	0.00088309	0.011333
lnc-ITPA-1	9.6194	-1.99412	0.588889	-3.38624	0.00070858	0.00981659
ZMYM4	634.029	1.9941	0.694626	2.87076	0.00409485	0.0333607
UBE2E1	286.577	1.99372	0.633697	3.14617	0.00165426	0.0178139
ABTB1	2403.1	1.99366	0.777936	2.56275	0.0103847	0.063044
ANK1	7.41004	1.99345	0.886347	2.24906	0.0245084	0.115017
XLOC_l2_008009	294.126	1.99321	0.418191	4.76627	1.87669e-06	0.000118233
TSPEAR-AS2	13.1725	1.99314	0.77775	2.5627	0.0103862	0.063044
RPTOR	2739.55	1.99285	0.742897	2.68254	0.00730651	0.0499979
FBXO15	57.352	1.99285	0.648797	3.07161	0.00212909	0.0214077
MYO16	42.8124	1.99264	0.81972	2.43088	0.0150624	0.0818406
IL20RB	5496.09	1.9921	0.778092	2.56023	0.0104602	0.0633953
SPATA33	95.2304	1.99138	0.994967	2.00145	0.0453436	0.174551
RBPMS	32.809	-1.9906	0.96661	-2.05937	0.0394591	0.158993
YOD1	3873.61	-1.99047	0.503215	-3.9555	7.63736e-05	0.00194695
lnc-FAS-1	39.2698	1.99018	0.772711	2.57559	0.010007	0.0616997
ENKD1	1508.94	1.99004	0.465399	4.27599	1.90289e-05	0.000708406
PDE8A	718.686	1.99003	0.830396	2.39649	0.0165532	0.0876672
GLT8D1	1553.56	1.98974	0.572476	3.47568	0.000509565	0.00767506
IFNB1	53.0995	-1.98967	0.912278	-2.181	0.0291837	0.129366
HPS3	418.238	1.98827	0.650172	3.05807	0.00222765	0.022056
RPS3A	882.56	-1.98744	0.511895	-3.88252	0.000103379	0.00243767
SSBP4	2303.89	1.9864	0.567063	3.50297	0.0004601	0.00712831
ANAPC16	290.2	1.986	0.644198	3.0829	0.00204992	0.0208503
GINS2	3664.1	1.98563	0.344434	5.76491	8.17019e-09	1.61932e-06
DCUN1D4	391.291	1.98561	0.843896	2.35291	0.018627	0.0951239
lnc-CCDC64B-1	15.1301	1.98544	0.633047	3.13632	0.00171082	0.0182975
TRIM65	1971.18	1.98538	0.623169	3.18594	0.00144284	0.0160235
TK2	123.63	1.9847	0.638013	3.11075	0.00186615	0.0195408
TMEM180	1170.35	1.98465	0.476907	4.1615	3.16166e-05	0.001032
GYG2	148.093	1.98351	1.57972	1.25561	0.209259	0.457306
lnc-POLR3G-1	22.0613	1.98267	0.5749	3.44871	0.000563263	0.00822282
FBXL2	398.119	1.98246	0.706338	2.80667	0.00500568	0.0382511
SLC16A5	1231.52	1.98223	1.12529	1.76154	0.0781479	0.249334
MAPRE3	37.2577	1.9818	0.592845	3.34287	0.000829178	0.0109364
SLC7A2	246.675	1.98154	0.974633	2.03312	0.0420409	0.165649
CREBZF	1482.41	-1.9815	0.541441	-3.65968	0.000252528	0.00456876
TUBB3	10077.4	1.98141	0.440062	4.50257	6.7137e-06	0.000313591
MOSPD2	383.581	1.98109	0.713929	2.7749	0.00552181	0.0409989
EIF4E3	82.3096	1.98103	0.717622	2.76055	0.0057704	0.0422881
C15orf40	1652.36	1.98069	0.41114	4.81756	1.45322e-06	9.84146e-05
FAM8A1	92.0684	1.98038	0.530492	3.7331	0.00018914	0.00374535
lnc-LALBA-1	11.1297	1.97998	0.666422	2.97107	0.00296766	0.0267239
MYLIP	3717.85	-1.97934	0.752501	-2.63035	0.00852976	0.0556179
BCL2L2	3682	1.97934	0.644351	3.07183	0.00212749	0.0214057
lnc-MPHOSPH6-2	228.025	1.97764	0.517677	3.82023	0.000133327	0.00293803
C2CD5	1453.21	1.97746	0.680934	2.90404	0.00368384	0.0310377
TTC31	190.706	1.97732	0.683857	2.89143	0.00383495	0.0319529
ZNF497	59.4262	1.97668	0.612877	3.22525	0.00125862	0.0147129
GOLGA2P5	279.209	1.9766	1.07579	1.83735	0.0661579	0.224888
PKD2	789.532	1.97542	0.726014	2.72091	0.00651031	0.0461873
NEDD4L	265.556	1.97539	0.807363	2.44671	0.0144165	0.0793306
TPGS1	127.509	1.97441	0.383278	5.15139	2.5856e-07	2.53942e-05
FAIM	4493.91	1.97385	0.666974	2.95941	0.00308231	0.0274094
TNFRSF19	6.45927	1.97365	0.744732	2.65014	0.00804576	0.0535249
METTL5	7410.87	1.97361	0.564725	3.49481	0.000474394	0.00726788
NDRG4	816.512	1.97357	0.822602	2.39919	0.0164316	0.0872754
FANK1	20.9602	1.97346	0.601823	3.27914	0.00104123	0.0128044
LOC101929911	7.80708	1.9732	0.826385	2.38775	0.016952	0.0889443
RSPO4	23.6949	1.973	0.938131	2.10311	0.0354559	0.147593
CNNM2	24.3284	1.97268	0.750682	2.62785	0.00859254	0.0557792
PPTC7	400.091	-1.97255	0.426575	-4.62414	3.76147e-06	0.000201344
lnc-LECT1-1	8.06574	1.97173	0.675921	2.9171	0.00353301	0.0300798
LOC101927571	216.735	1.97152	0.699754	2.81745	0.00484066	0.0373272
DOPEY2	45.0139	1.97135	0.7623	2.58606	0.00970795	0.0605538
LINC01151	5.90782	1.97091	1.08629	1.81436	0.069623	0.232253
SNORD33	510.877	-1.97019	0.532163	-3.70223	0.000213715	0.00403928
EXOC6	1384.98	1.96942	0.808561	2.4357	0.0148629	0.0811036
lnc-MUC2-1	7.38884	-1.96874	0.773175	-2.54631	0.0108868	0.0651662
lnc-PLK2-1	79.2192	-1.96829	1.39676	-1.40918	0.158781	0.388391
HOMER3	557.123	1.96818	0.638025	3.08479	0.00203693	0.0207753
SMPD2	343.838	1.96812	0.697657	2.82104	0.00478678	0.0370285
C17orf62	175.799	1.96718	0.788932	2.49348	0.0126499	0.0725626
IPP	638.558	1.96694	0.610454	3.2221	0.00127256	0.0148365
ZBED3	1274.19	1.96654	0.544162	3.61388	0.000301645	0.00519671
PTPRK	526.876	-1.96646	0.719061	-2.73476	0.00624263	0.0448377
lnc-CTU2-1	7.08258	1.96626	0.67934	2.89436	0.00379928	0.031769
SNORA69	61.1329	-1.96623	0.447193	-4.39683	1.09841e-05	0.000463821
CCP110	708.902	1.9658	0.57449	3.42182	0.000622024	0.00889183
FOXRED1	323.04	1.96576	0.649479	3.02668	0.00247258	0.0235884
TMEM61	484.931	1.96515	0.827462	2.37491	0.0175532	0.0911853
GACAT2	43.7978	1.96462	0.644455	3.04849	0.00229991	0.0225089
LRRC66	11.3603	-1.96437	0.963487	-2.03881	0.0414691	0.1645
FAM71F2	16.9768	1.96428	0.737825	2.66226	0.00776185	0.0521088
SNORA32	2144.84	-1.96403	0.394024	-4.98453	6.21136e-07	5.02389e-05
SLC45A3	1023.75	1.96382	0.551461	3.56112	0.000369273	0.00605365
DARS2	1208.35	1.96356	0.691515	2.8395	0.00451845	0.0356549
DLX4	104.795	1.96347	0.552163	3.55597	0.000376591	0.00616444
HTRA2	2840.22	1.96298	0.642083	3.05721	0.00223406	0.0220996
lnc-C1orf133-1	25.3233	-1.96184	0.715892	-2.74041	0.00613619	0.0443118
ASB7	826.136	-1.96182	0.35784	-5.48239	4.19621e-08	5.81464e-06
lnc-ZNF623-1	10.4998	-1.961	0.774378	-2.53236	0.0113298	0.0669322
LOC729870	60.4832	1.96092	0.593433	3.30437	0.000951898	0.0120481
TMEM194B	145.443	1.96063	0.496967	3.9452	7.97341e-05	0.00200831
XLOC_l2_001810	15.3273	1.96018	0.537009	3.65019	0.000262047	0.00469466
LPHN1	243.226	1.9597	0.430193	4.5554	5.22851e-06	0.000257983
SPATA7	287.13	1.95966	0.658204	2.97729	0.00290813	0.0263505
CDK5RAP2	2207.47	1.95959	0.832945	2.3526	0.0186425	0.0951589
KIAA1147	271.513	1.95952	0.728758	2.68884	0.00717002	0.049319
RAET1E	60.0065	1.95891	0.681296	2.87528	0.00403674	0.0330172
UBL7-AS1	346.367	1.95866	0.700482	2.79616	0.00517144	0.0392046
PPP2R2B	1814.56	1.9585	1.13526	1.72515	0.0844999	0.262793
SNX14	3220.54	1.95823	0.579292	3.38037	0.00072387	0.00996567
RNASEH2B-AS1	8.9923	1.95816	0.856576	2.28603	0.0222526	0.107784
FBXO25	203.698	1.95763	0.682375	2.86885	0.00411962	0.0334805
KANK2	3214.12	1.9576	0.638748	3.06475	0.00217852	0.0217088
STRADA	704.156	1.95647	0.722132	2.7093	0.00674248	0.0473308
RMDN1	1749.9	1.95643	0.407295	4.80348	1.55933e-06	0.000103955
CXCL3	3633.43	-1.95607	0.621243	-3.14864	0.00164033	0.0176985
GAS2L1P2	1774.92	1.95556	0.93184	2.0986	0.0358523	0.148793
PGAP2	1392.82	1.95511	0.588704	3.32104	0.000896828	0.0114911
NPHP4	328.376	1.95501	0.496608	3.93672	8.26041e-05	0.00205606
MAGOHB	8184.49	1.95489	0.498281	3.92327	8.73562e-05	0.00213775
lnc-RP11-1396O13.13.1-1	21.6803	1.95479	0.657934	2.9711	0.00296733	0.0267239
PAK3	7.79232	1.95477	0.818952	2.38692	0.0169902	0.0890599
RMND5B	1421.95	1.95453	0.700889	2.78864	0.00529293	0.0397829
lnc-EPS8L2-1	29.6156	-1.95421	0.866949	-2.25413	0.0241881	0.114028
PRPS2	459.26	1.95373	0.788048	2.47921	0.0131674	0.0744305
lnc-SMC1B-2	24.1477	1.95373	0.83869	2.3295	0.0198323	0.0995236
STEAP3	182.445	1.95346	0.529042	3.69246	0.000222096	0.0041478
LRRC16A	20.7916	1.95322	0.572682	3.41066	0.000648057	0.00916865
SUDS3	991.014	1.95321	0.671835	2.90728	0.00364585	0.0308139
lnc-MBL2-5	14.6116	1.95213	0.820213	2.38003	0.0173112	0.0902053
ACSS1	849.802	1.95173	0.747987	2.60932	0.00907236	0.0579018
COQ2	326.21	1.95141	0.442738	4.4076	1.0452e-05	0.00044899
SLC35A3	199.704	1.95127	0.701265	2.7825	0.00539425	0.0403252
ZNF461	142.85	-1.95112	1.22297	-1.5954	0.110624	0.312055
LINC01176	35.3152	1.9508	0.751774	2.59493	0.00946093	0.0594008
ABHD3	484.628	1.95004	0.685268	2.84565	0.00443202	0.0352383
ARHGEF9	153.506	1.94999	0.684649	2.84817	0.0043972	0.0350502
SNORA62	1221.43	-1.94982	0.634861	-3.07126	0.00213161	0.0214232
KATNBL1	55.2165	1.9496	0.62356	3.12656	0.00176864	0.0187471
LCE3D	148.965	-1.94954	0.959108	-2.03266	0.0420865	0.165754
COQ7	567.112	1.94919	0.526191	3.70433	0.000211946	0.00402521
NF2	852.6	1.94906	0.735299	2.6507	0.00803252	0.0534978
CPT1A	439.713	1.94891	0.628133	3.10271	0.0019176	0.0198891
GRK5	1900.09	1.94822	1.00549	1.93759	0.0526733	0.192782
APTR	960.209	1.94761	0.470673	4.13792	3.50473e-05	0.00110149
SNORA67	15600.9	-1.94701	0.576379	-3.378	0.00073015	0.0100208
ASAP3	190.845	1.94649	0.956667	2.03466	0.0418855	0.165338
TUBGCP6	346.228	1.94645	0.764286	2.54676	0.0108729	0.0651486
LYPLA1	5388.43	1.94621	0.510243	3.81428	0.000136579	0.00297205
FXYD3	2104.37	1.946	0.802163	2.42595	0.0152686	0.0825936
TMPO-AS1	50.6852	1.94565	0.487989	3.98709	6.68889e-05	0.00175394
EZH2	1834.08	1.94561	0.519434	3.74564	0.000179935	0.00362046
RNFT1	493.752	1.94561	0.664928	2.92604	0.00343305	0.0294682
VSTM2A	327.646	1.94505	0.697304	2.78939	0.00528079	0.0397187
EXTL2	210.234	1.94486	0.843703	2.30515	0.0211583	0.103902
SCNN1A	90.6677	1.94448	0.602582	3.22692	0.00125132	0.0146434
SNN	848.48	1.94411	0.476052	4.08382	4.43021e-05	0.0013065
lnc-OTUD1-1	11.9016	1.94394	0.714869	2.71929	0.00654218	0.0463536
lnc-GSR-1	78.053	-1.94341	0.726525	-2.67494	0.00747424	0.0507197
RGS19	3455.44	1.94295	0.542909	3.57878	0.000345201	0.00578402
lnc-C17orf97-4	9.05426	-1.94282	0.812118	-2.39229	0.0167437	0.0883478
ADAP1	1491.03	1.94269	0.449275	4.32405	1.53191e-05	0.000607243
LINC01271	14.4248	1.9424	0.647541	2.99965	0.00270289	0.0250267
FAM185A	124.016	1.94224	0.642357	3.02362	0.00249771	0.0237321
ORC3	2875.36	1.94203	0.682794	2.84425	0.00445166	0.0353434
PFN3	14.9431	1.94201	0.601668	3.22771	0.00124786	0.0146181
PPP6R2	2197.92	1.94128	0.544023	3.56838	0.0003592	0.00595508
RMDN2	98.5976	1.94076	0.744377	2.60722	0.00912797	0.0581568
RPRML	7.40103	1.94053	0.935796	2.07367	0.0381104	0.155581
PRR9	8.6473	-1.93956	0.815503	-2.37837	0.0173896	0.0905277
lnc-STK24-1	138.255	-1.93955	0.654737	-2.96233	0.00305321	0.0272056
LOC654841	6.38618	1.93952	0.731845	2.65018	0.00804484	0.0535249
FLJ42627	214.985	-1.93934	0.653954	-2.96556	0.00302135	0.0269983
ZBTB25	377.777	1.93842	0.683125	2.83758	0.00454563	0.0357703
SMAD2	92.2261	1.93825	0.693976	2.79296	0.00522281	0.0395123
CHAF1B	3260.26	1.93793	0.564066	3.43563	0.000591168	0.00854513
ATP6V0E2-AS1	72.4899	1.93789	0.724433	2.67505	0.00747189	0.0507197
SLC6A9	51.5536	1.93786	0.698827	2.77302	0.00555382	0.0411671
C8orf82	7656.95	1.93761	0.463665	4.17889	2.92936e-05	0.000969972
ARID1B	151.826	1.93738	0.832651	2.32677	0.0199778	0.0998888
[truncated: 20,001 more rows]
